# Supplementary material for: Open resource of clinical data from patients with pneumonia for the prediction of COVID-19 outcomes via deep learning
Source: Nat Biomed Eng. 2020 Nov 18;4(12):1197–207. doi: 10.1038/s41551-020-00633-5 (PMC7723858; doi:10.1038/s41551-020-00633-5)
Supplement: Supplementary file 4 — Details about the 9 classes and 130 types of clinical features and of the diseases and morbidity outcomes of the patients, statistical comparisons of clinical features in different types of patient, and hyperparameters of the neural networks. [file 41551_2020_633_MOESM4_ESM.xlsx]

## Sheet: Supplementary Data 1
Supplementary Data 1. The details on 9 classes and 130 types of CFs, including CF names, abbreviations, and normal range values in HUST-UH and HUST-LH. a. Before statistical analysis, the normality of data distribution was evaluated by the Shapiro-Wilk test for each CF. b. p-value > 0.05 denoted data following normal distribution, and there were 11 CFs following the normal distribution; c. N/A, n…
Names of CFs	Abbreviation	Normal range		Used for training?	p-value (Shapiro-Wilk test)a	Normal distribution?b
		HUST-UH	HUST-LH
Basic Information
Morbidity outcome	N/Ac	N/A	N/A	No	N/A	N/A
Mortality outcome	N/A	N/A	N/A	No	N/A	N/A
SARS-CoV-2 nucleic acids	PCR	Positive/negative	Positive/negative	No	N/A	N/A
Age	Age	N/A	N/A	Yes	7.59794e-12	No
Gender	Gender	F/Md	F/M	Yes	N/A	N/A
Body temperature	°C	≤37.2°C	≤37.2°C	Yes	1.96065e-24	No
Underlying diseases	Udis	No	No	Yes	N/A	N/A
Routine Blood Test
Mean corpuscular hemoglobin concentration	MCHC	316-354 g/L	316-354 g/L	Yes	1.44058e-25	No
Mean corpuscular hemoglobin	MCH	27-34 pg	27-34 pg	Yes	1.8577e-29	No
Mean corpuscular volume	MCV	82-100 fl	82-100 fl	Yes	3.51818e-26	No
Hematocrit	HCT	40-50 %	40-50 %	Yes	1.48013e-11	No
Hemoglobin	HGB	130-175 g/L	130-175 g/L	Yes	2.65788e-10	No
Platelet distribution width	PDW	15.9-17.2 %	9.00-17.00 fl	Yes	1.26641e-37	No
Plateletcrit	PLCT	0.1-0.28 %	0.17-0.35 %	Yes	<1E-50	No
Mean platelet volume	MPV	8-12 fl	8-12 fl	Yes	<1E-50	No
Platelet count	PLT	125-350 G/L	125-350 G/L	Yes	2.50575e-22	No
Basophil count	BA	<0.06 G/L	<0.06 G/L	Yes	<1E-50	No
Eosinophil count	EO	0.02-0.52 G/L	0.02-0.52 G/L	Yes	<1E-50	No
Monocyte count	MO	0.1-0.6 G/L	0.1-0.6 G/L	Yes	<1E-50	No
Lymphocyte count	LY	1.1-3.2 G/L	1.1-3.2 G/L	Yes	<1E-50	No
Neutrophil count	NE	1.8-6.3 G/L	1.8-6.3 G/L	Yes	7.81048e-39	No
Basophil percent	BAP	0-1 %	0-1 %	Yes	<1E-50	No
Eosinophil percent	EOP	0.4-8.0 %	0.4-8.0 %	Yes	1.12104e-44	No
Monocyte percent	MOP	3-10 %	3-10 %	Yes	5.5407e-36	No
Lymphocyte percent	LYP	20-50 %	20-50 %	Yes	1.64611e-19	No
Neutrophil percent	NEP	40-75 %	40-75 %	Yes	7.71448e-15	No
Platelet larger cell ratio	PLCR	13.0-43.0 %	13.0-43.0 %	Yes	5.42146e-27	No
Standard deviation of red cell volume distribution width	RDWSD	39.0-46.0 fl	37.0-50.0 fl	Yes	4.85214e-25	No
Coefficient variation of red cell volume distribution width	RDWCV	<14.5 %	<14.9 %	Yes	5.24347e-33	No
Red blood cell	RBC	4.3-5.8 T/L	4.3-5.8 T/L	Yes	1.99868e-09	No
White blood cell	WBC	3.5-9.5 G/L	3.5-9.5 G/L	Yes	1.1304e-36	No
Inflammation
Erythrocyte sedimentation rate	ESR	<15 mm/h	N/A	Yes	8.05615e-16	No
C-reactive protein	CRP	<8.00 mg/L	<10.00 mg/L	Yes	6.3492e-29	No
Procalcitonin	PCT	<0.5 ng/ml	<0.25 ng/ml	Yes	1.34805e-42	No
High-sensitivity C-reactive protein	HSCRP	N/A	0-6 mg/L	Yes	1.08898e-21	No
Blood Coagulation Test
D-Dimer	DD	<0.5 mg/L FEU	<0.55 mg/L FEU	Yes	<1E-50	No
Thrombin time	TT	14.0-21.0 s	14.0-21.0 s	Yes	<1E-50	No
Fibrinogen	FIB	2.0-4.0 g/l	2.0-4.4 g/l	Yes	1.74995e-08	No
Activated partial thromboplastin time	APTT	28.0-43.5 s	25.0-31.3 s	Yes	2.16426e-40	No
International normalization ratio	INR	0.80-1.31	0.94-1.30	Yes	<1E-50	No
Prothrombin time	PT	11.0-16.0 s	10.0-14.0 s	Yes	<1E-50	No
Antithrombin III	AT3	N/A	80-120.0 %	Yes	0.959613	Yes
Blood coagulation factor VIII activity	BCF8	N/A	70.0-150.0 %	Yes	0.106242	Yes
Plasma protein S activity	PS	N/A	60.00-120.00 %	Yes	0.196626	Yes
Plasma protein C activity	PC	N/A	70.00-140.00 %	Yes	0.0836999	Yes
Fibrin/fibrinogen degradation products	FDP	N/A	0-5.00 ug/l	Yes	4.50879e-28	No
Biochemical Test
Albumin/Globulin ratio	ALG	1.5-2.5	N/A	Yes	1.4013e-44	No
Albumin	ALB	35-55 g/L	40-55 g/L	Yes	0.000289587	No
Alkaline phosphatase	ALP	40-150 U/L	45-125 U/L	Yes	<1E-50	No
Alanine aminotransferase	ALT	5-40 U/L	9-50 U/L	Yes	<1E-50	No
Aspartate aminotransferase	AST	8-40 U/L	15-40 U/L	Yes	<1E-50	No
Urea nitrogen	BUN	2.9-8.2 mmol/L	N/A	Yes	3.21377e-40	No
Urea	U	N/A	3.1-8.80 mmol/L	Yes	2.92614e-25	No
Calcium	CA	2.03-2.54 mmol/L	2.10-2.52 mmol/L	Yes	1.64822e-13	No
Chlorine	CL	96-108 mmol/L	99-110 mmol/L	Yes	1.50109e-18	No
Total carbon dioxide	CO2	21.0-30.0 mmol/L	21.0-31.0 mmol/L	Yes	4.01214e-18	No
Creatinine	CREA	44.0-133.0 μmol/L	57.0-111.0 μmol/L	Yes	<1E-50	No
γ-glutamyltransferase	GGT	11-50 U/L	7.0-45.0 U/L	Yes	6.86636e-44	No
Globulin	GLB	20-30 g/L	20-40 g/L	Yes	2.87466e-19	No
Potassium	K	3.5-5.2 mmol/L	3.5-5.3 mmol/L	Yes	8.62094e-16	No
Magnesium	MG	0.70-1.1 mmol/L	0.75-1.02 mmol/L	Yes	4.12053e-12	No
Sodium	Na	136-145 mmol/L	137-147 mmol/L	Yes	4.40533e-24	No
Phosphorus	PHOS	0.96-1.62 mmol/L	0.85-1.51 mmol/L	Yes	3.35807e-33	No
Total bilirubin	TBIL	5.1-19.0 μmol/L	0-26.2 μmol/L	Yes	<1E-50	No
Serum total protein	TP	64-83 g/L	65-85 g/L	Yes	1.20953e-10	No
Uric acid	URIC	208-428 μmol/L	149-416 μmol/L	Yes	7.00699e-30	No
Total cholesterol	CHOL	<5.2 mmol/L	2.33-5.17 mmol/L	Yes	5.70053e-19	No
Creatine kinase	CK	38-174 U/L	50-310 U/L	Yes	<1E-50	No
High density lipoprotein cholesterol	HDLC	1.16-1.42 mmol/L	0.9-1.8 mmol/L	Yes	1.69436e-11	No
Lactate dehydrogenase	LDH	109-245 U/L	120-250 U/L	Yes	<1E-50	No
Triglyceride	TG	<1.7 mmol/L	0.57-1.7 mmol/L	Yes	1.22611e-35	No
Anion gap	AnG	8-16 mmol/L	N/A	Yes	1.6739e-05	No
Direct bilirubin	DBIL	1.7-6.8 μmol/L	0-6.8 μmol/L	Yes	<1E-50	No
Glucose	GLU	3.90-6.10 mmol/L	3.90-6.10 mmol/L	Yes	<1E-50	No
Low density lipoprotein cholesterol	LDLC	2.7-3.1 mmol/L	0.50-4.2 mmol/L	Yes	<1E-50	No
Osmotic pressure	OSM	280-310 mOsm/L	N/A	Yes	9.63776e-26	No
Prealbumin	PA	0.17-0.42 g/L	180-350 mg/L	Yes	1.53689e-39	No
Total bile acids	TBA	0-10.0 μmol/L	0-10 umol/L	Yes	5.74532e-44	No
α-hydroxybutyrate dehydrogenase	HBDH	72-182 U/L	0-128.0 U/L	Yes	5.54163e-17	No
Cystatin C	CysC	0.63-1.25 mg/L	0-1.35 mg/L	Yes	4.2039e-45	No
Leucine aminopeptidase	LAP	12-37 U/L	N/A	Yes	1.72326e-24	No
5'nucleotidase	5NT	0-10 U/L	N/A	Yes	8.87023e-25	No
Homocysteine	HC	<15 μmol/L	0-15.0 umol/l	Yes	2.61318e-22	No
Serum amyloid protein A	SAA	<10.0 mg/L	<10.0 mg/L	Yes	3.34607e-27	No
Small density low density lipoprotein	SdLDL	0.234-1.378 mmol/L	0.243-1.362 mmol/L	Yes	1.01908e-08	No
Choline esterase	CHE	N/A	3900-10800 U/L	Yes	0.274175	Yes
α-L-Fucosidase	AFU	N/A	0-40 IU/L	Yes	0.000602314	No
Lipoprotein A	LPA	N/A	0-300.0 mg/L	Yes	1.14203e-13	No
Apolipoprotein A1	APOA1	N/A	1.01-1.61 g/L	Yes	0.000625069	No
Apolipoprotein B	APOB	N/A	0.60-1.10 G/L	Yes	9.31074e-06	No
Indirect bilirubin	IBIL	N/A	0-26.0 umol/L	Yes	9.68441e-18	No
Fungi (1-3)-β-D-glucan	FDG	N/A	<100.5 pg/ml	Yes	0.000791939	No
Lipase	LPS	N/A	13.00-60.00 U/L	Yes	0.00403933	No
Lactic acid	LAC	N/A	1.33-1.78 mmol/L	Yes	1	Yes
B-type brain natriuretic peptide precursor	BNP	N/A	<125 pg/ml	Yes	4.98012e-21	No
Sialic acid	SA	N/A	456-754 mg/L	Yes	0.00978937	No
Immune Cell Typing
CD3+ T cell	CD3+	58.17-84.22 %	N/A	Yes	7.84822e-14	No
CD4+ T cell	CD4+	25.34-51.37 %	N/A	Yes	0.00109122	No
CD8+ T cell	CD8+	14.23-38.95 %	N/A	Yes	8.31648e-14	No
B lymphocyte	BC	4.10-18.31 %	N/A	Yes	3.89624e-16	No
Natural killer cell	NKC	3.33-30.47 %	N/A	Yes	1.3409e-15	No
CD4/CD8 ratio	CD4/CD8	0.41-2.72	N/A	Yes	6.45172e-30	No
Cytokine Profile Test
Interleukin-2	IL-2	0.10-4.10 pg/ml	N/A	Yes	1.59939e-32	No
Interleukin-4	IL-4	0.10-3.20 pg/ml	N/A	Yes	6.20038e-30	No
Interleukin-6	IL-6	0.10-2.90 pg/ml	N/A	Yes	1.07987e-39	No
Interleukin-10	IL-10	0.10-5.00 pg/ml	N/A	Yes	2.4653e-41	No
TNF-α	TNF	0.10-23.00 pg/ml	N/A	Yes	6.51253e-41	No
IFN-γ	IFN	0.10-18.00 pg/ml	N/A	Yes	6.89999e-42	No
Autoimmune Test
Complement C1q	C1q	N/A	159-233 mg/L	Yes	0.199009	Yes
Complement C3	C3	N/A	0.70-1.40 g/L	Yes	0.880487	Yes
Complement C4	C4	N/A	0.10-0.40 g/L	Yes	0.000423306	No
Immunoglobulin M	IGM	N/A	0.50-2.80 g/L	Yes	3.98281e-05	No
Immunoglobulin A	IGA	N/A	1.00-4.20 g/L	Yes	0.0174186	No
Immunoglobulin G	IGG	N/A	8.60-17.40 g/L	Yes	0.0205017	No
Anti-streptolysin O	ASO	N/A	0-200.00 IU/ml	Yes	0.146309	Yes
Rheumatoid factor	RF	N/A	0-30.00 IU/ml	Yes	0.00403934	No
Routine Urine Test
Urinary albumin	UALB	N/A	0-20 mg/L	Yes	0.0167204	No
Squamous epithelial cell	SQEP	N/A	0-28 /ul	Yes	2.38515e-13	No
Non-squamous epithelial cell	NSEC	N/A	0-6 /ul	Yes	1.76545e-10	No
Hyaline cast	HYAL	N/A	0-1.0 /LPF	Yes	0.00129635	No
Pathological cast	UNCC	N/A	0-1.0 /LPF	Yes	0.00395764	No
Yeast	BYST	N/A	0-1.0 /ul	Yes	0.599913	Yes
Viscose rayon	MS-U	N/A	0-28.0 /ul	Yes	2.81014e-13	No
Unclassified crystal	UNCX	N/A	0-28.0 /ul	Yes	4.17669e-08	No
Red blood cell count	URBC	N/A	0-17 /ul	Yes	1.49047e-13	No
White blood cell count	UWBC	N/A	0-28 /ul	Yes	1.74847e-15	No
Specific gravity	SG	N/A	1.010-1.025	Yes	5.19664e-06	No
pH	PH	N/A	4.5-8.0	Yes	0.000418582	No
Leukocyte mass	WBCC	N/A	0-2.0 /ul	Yes	0.685295	Yes
Bacterial count	BACT	N/A	0-7.0 /ul	Yes	1.91915e-13	No

## Sheet: Supplementary Data 2
Supplementary Data 2. The information regarding underlying diseases and morbidity outcomes of patients from HUST-UH or HUST-LH for the two cohorts.
Cohort 1
Patients	Underlying diseases	Morbidity outcome
HUST-UH
Patient 1	Hypertension, Thyroidectomy	Regular
Patient 2	No	Regular
Patient 3	Postoperative cervical cancer	Regular
Patient 4	Aorta calcification	Severe
Patient 5	No	Severe
Patient 6	Asthma, Hypertension, Diabetes	Severe
Patient 7	No	Regular
Patient 8	No	Regular
Patient 9	No	Regular
Patient 10	Cholecystectomy	Severe
Patient 11	No	Regular
Patient 12	No	Regular
Patient 13	Hysterectomy, Hypertension	Severe
Patient 14	Hypertension	Critically ill
Patient 15	No	Severe
Patient 16	Acute severe pancreatitis	Regular
Patient 17	Pituitary adenoma	Regular
Patient 18	Tonsillectomy, Diabetes	Regular
Patient 19	Diabetes	Severe
Patient 20	No	Regular
Patient 21	Hypoxemia, Hyperplasia of prostate	Severe
Patient 22	Diabetes	Severe
Patient 23	Hepatic insufficiency, Hypopotassaemia	Severe
Patient 24	No	Suspected
Patient 25	No	Regular
Patient 26	No	Regular
Patient 27	No	Regular
Patient 28	Resection of bladder cancer	Regular
Patient 29	Hypertension, Hepatitis B, Coronary disease	Severe
Patient 30	Old pulmonary tuberculosis	Regular
Patient 31	Diabetes, Hypertension, Hypothyroidism, Cholecystectomy	Critically ill
Patient 32	No	Regular
Patient 33	Hypertension, Diabetes, Diabetes, Nephrosis	Severe
Patient 34	No	Regular
Patient 35	Chronic pharyngitis, Atherosclerosis	Severe
Patient 36	Hypertension, Resection of gastric stromal tumor	Regular
Patient 37	No	Severe
Patient 38	No	Regular
Patient 39	Uterine fibroid	Regular
Patient 40	Chemotherapy for right breast lump	Regular
Patient 41	No	Regular
Patient 42	Thyroid nodule	Mild
Patient 43	No	Severe
Patient 44	Gangrenous cholecystitis, Liver abscess	Severe
Patient 45	Chemotherapy for primary mediastinal large B-cell lymphoma	Regular
Patient 46	Pancreatic cancer with metastasis	Regular
Patient 47	No	Regular
Patient 48	No	Regular
Patient 49	Hypertensiondiabetes, Postoperative ovarian cancer	Regular
Patient 50	No	Regular
Patient 51	No	Regular
Patient 52	Hypertension	Severe
Patient 53	No	Regular
Patient 54	No	Regular
Patient 55	No	Regular
Patient 56	No	Regular
Patient 57	Gout	Severe
Patient 58	Diabetes, Coronary disease, Myocardial infarction, Prostatectomy	Critically ill
Patient 59	Asthma	Severe
Patient 60	Resection of hepatic carcinoma, Targeted combined immunotherapy	Regular
Patient 61	No	Regular
Patient 62	No	Regular
Patient 63	No	Regular
Patient 64	No	Suspected
Patient 65	Hypertension, Coronary disease	Severe
Patient 66	Diabetes, Coronary disease, Thyroid nodule	Severe
Patient 67	Hypertension	Regular
Patient 68	Hypertension	Severe
Patient 69	No	Regular
Patient 70	Hypertension	Regular
Patient 71	Pancreatoduodenectomy	Regular
Patient 72	No	Regular
Patient 73	No	Severe
Patient 74	No	Regular
Patient 75	No	Regular
Patient 76	No	Regular
Patient 77	Hypertension	Severe
Patient 78	Diabetes	Regular
Patient 79	Gout	Regular
Patient 80	No	Regular
Patient 81	No	Severe
Patient 82	No	Regular
Patient 83	No	Regular
Patient 84	No	Regular
Patient 85	Chronic gastritis	Regular
Patient 86	No	Regular
Patient 87	Diabetes	Regular
Patient 88	No	Regular
Patient 89	Thyroid nodule, Uterine fibroid	Regular
Patient 90	No	Regular
Patient 91	No	Regular
Patient 92	No	Regular
Patient 93	Hypertension	Severe
Patient 94	No	Regular
Patient 95	No	Severe
Patient 96	No	Regular
Patient 97	No	Regular
Patient 98	Acute lymphoblastic leukemia	Regular
Patient 99	No	Regular
Patient 100	Multiple myeloma	Mild
Patient 101	Thyroid gland resection	Severe
Patient 102	No	Regular
Patient 103	Gynecologic tumor	Regular
Patient 104	No	Regular
Patient 105	No	Regular
Patient 106	Diabetes	Severe
Patient 107	Asthma	Regular
Patient 108	Hyperthyroidism	Regular
Patient 109	No	Regular
Patient 110	Diabetes	Severe
Patient 111	No	Severe
Patient 112	No	Severe
Patient 113	No	Mild
Patient 114	Hyperlipemia, Gout	Regular
Patient 115	Chronic bronchitis, Hypertension, Coronary disease	Suspected
Patient 116	No	Suspected
Patient 117	No	Suspected
Patient 118	Thyroid nodule, Hashimoto thyroiditis, Uterine myomectomy	Suspected
Patient 119	No	Suspected
Patient 120	No	Regular
Patient 121	Hypertension, Myocardial infarction, Cholecystolithiasis surgery	Control
Patient 122	No	Regular
Patient 123	Gout, Hypertension, Renal failure	Control
Patient 124	No	Suspected
Patient 125	No	Suspected
Patient 126	No	Suspected
Patient 127	No	Suspected
Patient 128	No	Regular
Patient 129	No	Suspected
Patient 130	No	Suspected
Patient 131	No	Suspected
Patient 132	No	Suspected
Patient 133	Hepatic hemangioma	Regular
Patient 134	No	Severe
Patient 135	No	Suspected
Patient 136	No	Regular
Patient 137	No	Suspected
Patient 138	Chronic bronchitis	Regular
Patient 139	No	Suspected
Patient 140	Hypertension, Chronic renal failure	Suspected
Patient 141	Cerebral infarction, Senile dementia	Suspected
Patient 142	Diabetes	Suspected
Patient 143	No	Regular
Patient 144	No	Control
Patient 145	No	Control
Patient 146	Tonsillectomy	Regular
Patient 147	No	Suspected
Patient 148	No	Control
Patient 149	Hypertension, Diabetes	Suspected
Patient 150	No	Suspected
Patient 151	No	Suspected
Patient 152	Hypothyroidism	Regular
Patient 153	No	Suspected
Patient 154	No	Suspected
Patient 155	No	Suspected
Patient 156	No	Regular
Patient 157	No	Suspected
Patient 158	Hypertension	Suspected
Patient 159	No	Suspected
Patient 160	No	Regular
Patient 161	No	Regular
Patient 162	Diabetes, Rhinitis	Suspected
Patient 163	No	Suspected
Patient 164	No	Suspected
Patient 165	No	Suspected
Patient 166	No	Suspected
Patient 167	Diabetes, Hypertension, Heart disease	Suspected
Patient 168	No	Control
Patient 169	No	Suspected
Patient 170	Hypertension, Diabetes, Hyperlipemia	Suspected
Patient 171	No	Suspected
Patient 172	Cholecystectomy	Suspected
Patient 173	No	Suspected
Patient 174	No	Regular
Patient 175	No	Suspected
Patient 176	No	Suspected
Patient 177	No	Regular
Patient 178	Hypertension, Thyroidectomy	Regular
Patient 179	No	Suspected
Patient 180	Hypertension, Diabetes	Suspected
Patient 181	No	Suspected
Patient 182	No	Suspected
Patient 183	No	Suspected
Patient 184	No	Suspected
Patient 185	No	Regular
Patient 186	No	Suspected
Patient 187	No	Suspected
Patient 188	Hypertension, Emphysema	Suspected
Patient 189	No	Regular
Patient 190	No	Suspected
Patient 191	No	Suspected
Patient 192	Repair of atrial defect, Resection of left upper lobe nodule	Suspected
Patient 193	No	Suspected
Patient 194	No	Regular
Patient 195	Hypertension	Suspected
Patient 196	No	Regular
Patient 197	No	Severe
Patient 198	No	Severe
Patient 199	No	Regular
Patient 200	No	Regular
Patient 201	Radiofrequency ablation	Severe
Patient 202	Hypertension	Severe
Patient 203	No	Severe
Patient 204	No	Severe
Patient 205	No	Regular
Patient 206	No	Regular
Patient 207	No	Severe
Patient 208	No	Regular
Patient 209	No	Critically ill
Patient 210	No	Severe
Patient 211	No	Severe
Patient 212	No	Severe
Patient 213	No	Regular
Patient 214	Hypertension, Diabetes, Coronary disease	Severe
Patient 215	No	Regular
Patient 216	Diabetes	Regular
Patient 217	No	Regular
Patient 218	No	Regular
Patient 219	Hypertensioncoronary disease	Severe
Patient 220	Partial thyroidectomy	Regular
Patient 221	No	Regular
Patient 222	No	Severe
Patient 223	Hypertension	Severe
Patient 224	Heart disease, Hypertension	Severe
Patient 225	No	Regular
Patient 226	No	Severe
Patient 227	No	Severe
Patient 228	No	Regular
Patient 229	No	Severe
Patient 230	No	Regular
Patient 231	No	Regular
Patient 232	No	Severe
Patient 233	No	Severe
Patient 234	No	Severe
Patient 235	No	Regular
Patient 236	No	Regular
Patient 237	Hypertension, Diabetes	Critically ill
Patient 238	No	Regular
Patient 239	No	Severe
Patient 240	Resection of lung cancer	Severe
Patient 241	Fatty liver	Severe
Patient 242	No	Severe
Patient 243	No	Regular
Patient 244	No	Severe
Patient 245	Duodenal ulcer	Severe
Patient 246	Lung cancer	Severe
Patient 247	No	Critically ill
Patient 248	No	Severe
Patient 249	No	Severe
Patient 250	No	Severe
Patient 251	Diabetes	Severe
Patient 252	No	Regular
Patient 253	No	Severe
Patient 254	No	Severe
Patient 255	No	Regular
Patient 256	No	Severe
Patient 257	Bronchitis	Severe
Patient 258	Resection of ovarian cancer	Severe
Patient 259	No	Severe
Patient 260	Hypertension, Diabetes, Hypertensionheart disease, Interstitial lung disease, Hyperplasia of prostate, Chronic renal insufficiency	Critically ill
Patient 261	Arrhythmia, Hashimoto thyroiditis	Critically ill
Patient 262	No	Regular
Patient 263	No	Regular
Patient 264	Hypertension	Critically ill
Patient 265	No	Severe
Patient 266	No	Severe
Patient 267	Coronary disease	Regular
Patient 268	Hypertension	Regular
Patient 269	Percutaneous coronary intervention	Regular
Patient 270	Chronic renal insufficiency	Critically ill
Patient 271	No	Regular
Patient 272	No	Regular
Patient 273	Aortic valve replacement	Regular
Patient 274	Hypertension	Regular
Patient 275	No	Regular
Patient 276	Chronic obstructive pulmonary disease	Regular
Patient 277	Right nephrectomy	Regular
Patient 278	No	Regular
Patient 279	Hypertension, Cholecystitis	Regular
Patient 280	Hypertension, Chronic pharyngitis	Critically ill
Patient 281	No	Regular
Patient 282	No	Severe
Patient 283	Hypertension, Postoperative gastric cancer	Critically ill
Patient 284	Hypertension, Diabetes	Severe
Patient 285	Heart disease, Hypertension, Lacunar infarction	Regular
Patient 286	No	Regular
Patient 287	Gastric ulcer, Surgery after pancreatic cancer with metastasis of lung and liver	Critically ill
Patient 288	Hypertension, Hyperuricemia	Regular
Patient 289	No	Severe
Patient 290	No	Critically ill
Patient 291	Hypertension	Regular
Patient 292	Diabetes	Critically ill
Patient 293	No	Severe
Patient 294	No	Regular
Patient 295	No	Severe
Patient 296	Hematopoietic stem cell transplantation, Acute myeloid leukemia, Severe immunodeficiency, Obstructive jaundice	Regular
Patient 297	No	Critically ill
Patient 298	Hyperthyroidism	Severe
Patient 299	Old pulmonary tuberculosis	Regular
Patient 300	No	Regular
Patient 301	Postoperative cervical cancer	Critically ill
Patient 302	No	Regular
Patient 303	No	Critically ill
Patient 304	No	Regular
Patient 305	Hypertension	Severe
Patient 306	No	Regular
Patient 307	Coronary disease, Hypertension	Severe
Patient 308	No	Regular
Patient 309	Diabetes, Diabetes	Suspected
Patient 310	No	Regular
Patient 311	No	Regular
Patient 312	No	Regular
Patient 313	Targeted therapy after lung cancer surgery, Extensive atherosclerosis of arteries in both lower extremities, Diabetes, Hypertension	Control
Patient 314	No	Regular
Patient 315	Pulmonary encephalopathy, Hypertension	Critically ill
Patient 316	No	Regular
Patient 317	Hypertension, Diabetes	Regular
Patient 318	No	Regular
Patient 319	Hypertension, Pacemaker implantation	Critically ill
Patient 320	Copd, Chronic bronchitis	Suspected
Patient 321	Coronary disease	Critically ill
Patient 322	No	Regular
Patient 323	No	Suspected
Patient 324	No	Suspected
Patient 325	Polycystic ovary syndrome	Regular
Patient 326	Depression	Mild
Patient 327	No	Mild
Patient 328	No	Regular
Patient 329	No	Regular
Patient 330	Hypertension	Suspected
Patient 331	Hypertension, Diabetes	Critically ill
Patient 332	No	Regular
Patient 333	No	Regular
Patient 334	No	Regular
Patient 335	No	Regular
Patient 336	No	Regular
Patient 337	No	Regular
Patient 338	No	Regular
Patient 339	No	Severe
Patient 340	Fatty liver, Renal calculi	Regular
Patient 341	No	Regular
Patient 342	Mastectomy for fibroma	Severe
Patient 343	Asthma, Coronary disease, Hypertension	Control
Patient 344	No	Regular
Patient 345	Hypertension	Regular
Patient 346	Thyroid gland resection	Regular
Patient 347	No	Regular
Patient 348	No	Regular
Patient 349	Cerebral infarction, Diabetes, Hypertension, Arrhythmia	Critically ill
Patient 350	Hypertension, Sick sinus syndrome	Severe
Patient 351	No	Suspected
Patient 352	No	Regular
Patient 353	No	Regular
Patient 354	No	Regular
Patient 355	No	Suspected
Patient 356	Erosive gastritis	Regular
Patient 357	Diabetes, Hypertension	Regular
Patient 358	No	Severe
Patient 359	No	Suspected
Patient 360	No	Regular
Patient 361	No	Regular
Patient 362	Coronary disease, Hypothyroidism	Regular
Patient 363	No	Regular
Patient 364	No	Suspected
Patient 365	Coronary disease	Regular
Patient 366	No	Regular
Patient 367	No	Mild
Patient 368	Diabetes, Hypertension, Hepatitis B, Thyroidectomy, Hyponatremia	Regular
Patient 369	No	Critically ill
Patient 370	No	Critically ill
Patient 371	No	Suspected
Patient 372	Hypertension, Diabetes	Critically ill
Patient 373	Hypertension	Severe
Patient 374	Cervical conization	Regular
Patient 375	Hypertension	Control
Patient 376	Postoperative ectopic pregnancy	Regular
Patient 377	No	Suspected
Patient 378	No	Regular
Patient 379	No	Severe
Patient 380	No	Suspected
Patient 381	Hypertension, Diabetes, Postoperative breast cancer	Regular
Patient 382	Chronic bronchitis	Regular
Patient 383	No	Control
Patient 384	Lung tumor	Suspected
Patient 385	Thyroid gland resection, Hypothyroidism	Regular
Patient 386	No	Regular
Patient 387	Dilated cardiomyopathy, Severe heart failure, Diabetes, Chronic obstructive pulmonary disease	Critically ill
Patient 388	No	Regular
Patient 389	No	Critically ill
Patient 390	No	Severe
Patient 391	Hypertension, Coronary disease	Severe
Patient 392	Breast cancer surgery	Regular
Patient 393	Hypertension, Hyperplasia of prostate	Severe
Patient 394	No	Critically ill
Patient 395	No	Regular
Patient 396	Gastrectomy	Critically ill
Patient 397	No	Regular
Patient 398	No	Severe
Patient 399	Hypertension, Renal failure	Severe
Patient 400	Hypertension	Regular
Patient 401	Hypertension	Severe
Patient 402	No	Regular
Patient 403	No	Regular
Patient 404	Hypertension	Severe
Patient 405	No	Regular
Patient 406	Chronic renal insufficiency	Severe
Patient 407	Coronary disease, Hyperlipidemia, Diabetes, Hyperuricemia	Regular
Patient 408	No	Severe
Patient 409	Chronic bronchitis, Emphysema	Critically ill
Patient 410	No	Critically ill
Patient 411	No	Regular
Patient 412	No	Regular
Patient 413	No	Regular
Patient 414	No	Regular
Patient 415	No	Severe
Patient 416	No	Regular
Patient 417	Coronary disease, Hypertension	Severe
Patient 418	No	Severe
Patient 419	No	Severe
Patient 420	No	Severe
Patient 421	No	Severe
Patient 422	Hypothyroidism	Critically ill
Patient 423	No	Regular
Patient 424	Hypertension, Uremia	Regular
Patient 425	No	Regular
Patient 426	Type B lymphocytic leukemia, Hematopoietic stem cell transplantation	Critically ill
Patient 427	No	Regular
Patient 428	No	Regular
Patient 429	No	Regular
Patient 430	No	Regular
Patient 431	No	Regular
Patient 432	Hypertension	Critically ill
Patient 433	No	Severe
Patient 434	Coronary disease, Diabetes, Hypertension	Severe
Patient 435	No	Regular
Patient 436	No	Regular
Patient 437	No	Severe
Patient 438	No	Severe
Patient 439	Hypertension, Diabetes	Regular
Patient 440	Fatty liver, Hyperlipoidemia, Renal calculi	Regular
Patient 441	Bronchial asthma, Chronic bronchitis	Regular
Patient 442	No	Regular
Patient 443	Hypertension, Heart disease, Diabetes	Severe
Patient 444	No	Regular
Patient 445	No	Regular
Patient 446	Hypertension, Hyperglycemia	Regular
Patient 447	Myocardial infarction, Heart failure, Prostate cancer, Lacunar cerebral infarction, Parkinson disease	Critically ill
Patient 448	No	Regular
Patient 449	No	Severe
Patient 450	No	Severe
Patient 451	No	Severe
Patient 452	No	Regular
Patient 453	No	Regular
Patient 454	Chronic obstructive pulmonary disease, Diabetes, Hypertension	Severe
Patient 455	Hypertension, Coronary disease	Severe
Patient 456	No	Regular
Patient 457	No	Severe
Patient 458	Hypertension, Diabetes, Coronary disease	Severe
Patient 459	Valvular heart disease, Lactic acidosis, Hypertension	Critically ill
Patient 460	No	Severe
Patient 461	Thyroid cyst, Fatty liver	Severe
Patient 462	Hypertension	Critically ill
Patient 463	No	Regular
Patient 464	No	Regular
Patient 465	Gastric cancer surgery, Hypertension	Regular
Patient 466	Hypertension, Hyperplasia of prostate	Regular
Patient 467	No	Regular
Patient 468	Hypertension, Diabetes, Hyperlipemia, Renal calculus	Regular
Patient 469	Gastritis	Regular
Patient 470	Diabetes, Hypertension	Regular
Patient 471	No	Critically ill
Patient 472	No	Regular
Patient 473	Hypertension	Regular
Patient 474	Heart disease	Regular
Patient 475	Hypertension	Mild
Patient 476	Rheumatic heart disease, Mechanical mitral valve replacement	Regular
Patient 477	Thyroid gland resection	Mild
Patient 478	No	Mild
Patient 479	Hyperlipemia, Myocardial ischemia, Chronic bronchitis	Regular
Patient 480	Gallstone	Regular
Patient 481	No	Regular
Patient 482	Vascular sclerosis	Regular
Patient 483	Prostate cancer with bone metastasis	Regular
Patient 484	Diabetes, Hypertension	Regular
Patient 485	Hypertension, Hyperlipemia, Hyperuricemia	Severe
Patient 486	No	Mild
Patient 487	No	Regular
Patient 488	Coronary atherosclerotic heart disease	Regular
Patient 489	Mastectomy for fibroma	Mild
Patient 490	Hypertension	Mild
Patient 491	No	Regular
Patient 492	No	Regular
Patient 493	No	Regular
Patient 494	No	Regular
Patient 495	No	Regular
Patient 496	No	Regular
Patient 497	Hypertension	Regular
Patient 498	No	Regular
Patient 499	No	Mild
Patient 500	No	Regular
Patient 501	Hypertension, Diabetes	Regular
Patient 502	No	Regular
Patient 503	Hypertension	Regular
Patient 504	No	Regular
Patient 505	No	Mild
Patient 506	Hyperplasia of prostate	Regular
Patient 507	No	Regular
Patient 508	Diabetes	Regular
Patient 509	No	Severe
Patient 510	No	Regular
Patient 511	No	Regular
Patient 512	No	Regular
Patient 513	No	Regular
Patient 514	Diabetes	Regular
Patient 515	No	Regular
Patient 516	Consciousness disorder	Critically ill
Patient 517	No	Regular
Patient 518	Hypertension	Regular
Patient 519	No	Regular
Patient 520	No	Regular
Patient 521	No	Regular
Patient 522	No	Regular
Patient 523	No	Regular
Patient 524	Coronary disease, Percutaneous coronary intervention, Renal insufficiency, Hypertension, Gout, Intracranial aneurysm, Old cerebral infarction	Regular
Patient 525	No	Regular
Patient 526	No	Regular
Patient 527	Hypertension	Regular
Patient 528	No	Regular
Patient 529	No	Regular
Patient 530	Renal insufficiency, Hypertension	Critically ill
Patient 531	Diabetes, Coronary disease	Regular
Patient 532	Asthma, Hypothyroidism	Regular
Patient 533	No	Control (Community-acquired pneumonia)
Patient 534	Coronary disease, Diabetes	Control (Community-acquired pneumonia)
Patient 535	Diabetes	Control (Community-acquired pneumonia)
Patient 536	No	Control (Community-acquired pneumonia)
Patient 537	Hypertension, Cerebral infarction	Control (Community-acquired pneumonia)
Patient 538	No	Control (Community-acquired pneumonia)
Patient 539	Chronic lymphocytic leukemia, Cholecystitis, Erosive gastritis, Duodenal bulbar ulcer, Chronic hepatitis B, Cirrhosis of liver	Control (Community-acquired pneumonia)
Patient 540	No	Control (Community-acquired pneumonia)
Patient 541	Hepatitis B	Control (Community-acquired pneumonia)
Patient 542	Hypertension, Diabetes	Control (Community-acquired pneumonia)
Patient 543	No	Control (Community-acquired pneumonia)
Patient 544	No	Control (Community-acquired pneumonia)
Patient 545	No	Control (Community-acquired pneumonia)
Patient 546	No	Control (Community-acquired pneumonia)
Patient 547	Hypertension	Control (Community-acquired pneumonia)
Patient 548	Cured tuberculosis	Control (Community-acquired pneumonia)
Patient 549	No	Control (Community-acquired pneumonia)
Patient 550	No	Control (Community-acquired pneumonia)
Patient 551	Senile degenerative valvular disease, Severe aortic regurgitation, Atherosclerosis	Control (Community-acquired pneumonia)
Patient 552	Coronary disease, Hypertension, Diabetes	Control (Community-acquired pneumonia)
Patient 553	Chronic bronchitis, Obsolete tuberculosis, Percutaneous coronary intervention, Hypertension	Control (Community-acquired pneumonia)
Patient 554	No	Control (Community-acquired pneumonia)
Patient 555	Coronary disease, Coronary stent implantation	Control (Community-acquired pneumonia)
Patient 556	No	Control (Community-acquired pneumonia)
Patient 557	Diabetes	Control (Community-acquired pneumonia)
Patient 558	No	Control
Patient 559	No	Control
Patient 560	No	Control
Patient 561	No	Control
Patient 562	No	Control
Patient 563	No	Control
Patient 564	No	Control
Patient 565	No	Control
Patient 566	No	Control
Patient 567	No	Control
Patient 568	No	Control
Patient 569	No	Control
Patient 570	No	Control
Patient 571	No	Control
Patient 572	After nasopharyngeal carcinoma surgery	Control
Patient 573	After breast cancer surgery	Control
Patient 574	No	Severe
Patient 575	No	Severe
Patient 576	No	Regular
Patient 577	Diabetes	Regular
Patient 578	No	Regular
Patient 579	Hypertension	Regular
Patient 580	Hypertension	Regular
Patient 581	No	Regular
Patient 582	Diabetes, Hypertension	Regular
Patient 583	Hypertension	Regular
Patient 584	No	Regular
Patient 585	Pulmonary nodule, Postoperative testicular cancer	Severe
Patient 586	No	Regular
Patient 587	Cerebral infarction, Uremia	Critically ill
Patient 588	No	Suspected
Patient 589	Hyperthyroidism	Suspected
Patient 590	No	Suspected
Patient 591	Cirrhosis of liver	Suspected
Patient 592	No	Suspected
Patient 593	Heart disease, Parkinsonism	Suspected
Patient 594	No	Suspected
Patient 595	Hypertension, Hepatic cyst, Renal cyst, Renal calculus	Control
Patient 596	Chemotherapy after radical operation of colon cancer	Suspected
Patient 597	Diabetes	Suspected
Patient 598	No	Suspected
Patient 599	No	Suspected
Patient 600	Right inguinal incarcerated hernia, Intestinal obstruction, Interstitial lesions of both lungs	Suspected
Patient 601	No	Suspected
Patient 602	No	Severe
Patient 603	Hypertension	Suspected
Patient 604	No	Suspected
Patient 605	No	Suspected
Patient 606	Hypertension, Postoperative chemotherapy for rectal cancer	Suspected
Patient 607	Cerebral infarction, Coronary disease, Hypertension	Suspected
Patient 608	Chronic hepatitis B, Cirrhosis, Hepatic insufficiency, Hypertension	Suspected
Patient 609	No	Suspected
Patient 610	Hypertension	Suspected
Patient 611	No	Suspected
Patient 612	Chemotherapy for malignant tumor, Acute lymphoblastic leukemia	Suspected
Patient 613	No	Suspected
Patient 614	No	Suspected
Patient 615	Hypertension, Diabetes	Suspected
Patient 616	Hypertension, Diabetes	Suspected
Patient 617	No	Suspected
Patient 618	No	Suspected
Patient 619	No	Suspected
Patient 620	Hypertension, Atherosclerosis, Fatty liver	Suspected
Patient 621	No	Suspected
Patient 622	No	Suspected
Patient 623	Severe aplastic anemia	Control
Patient 624	No	Suspected
Patient 625	Hypertension, Heart disease	Suspected
Patient 626	Valvular heart disease, Sinus rhythm	Suspected
Patient 627	No	Suspected
Patient 628	No	Suspected
Patient 629	No	Suspected
Patient 630	Heart disease	Suspected
Patient 631	No	Suspected
Patient 632	No	Suspected
Patient 633	No	Suspected
Patient 634	Anaemia, Cerebral infarction, Chronic bronchitis	Control
Patient 635	Coronary disease	Suspected
Patient 636	Severe pre-eclampsia	Suspected
Patient 637	Hypertension, Diabetes	Suspected
Patient 638	No	Suspected
Patient 639	No	Suspected
Patient 640	No	Suspected
Patient 641	Acute pancreatitis, Fatty liver, Multiple gallstones, Cholecystitis	Suspected
Patient 642	No	Suspected
Patient 643	Hypertension	Regular
Patient 644	No	Suspected
Patient 645	Chronic renal insufficiency, Hypertension, Diabetes, Renal cyst	Control
Patient 646	Hypothyroidism	Suspected
Patient 647	No	Suspected
Patient 648	No	Suspected
Patient 649	Hypertension	Suspected
Patient 650	Hypertension	Suspected
Patient 651	Diabetes, Hypertension	Suspected
Patient 652	No	Suspected
Patient 653	Severe anaemia, Chronic bronchitis, Emphysema, Renal cyst	Control
Patient 654	No	Suspected
Patient 655	No	Suspected
Patient 656	No	Suspected
Patient 657	Acute pancreatitis, Acute renal insufficiency	Suspected
Patient 658	No	Suspected
Patient 659	Space occupying lesion of pancreas, Hepatitis B	Suspected
Patient 660	Lower left pneumonectomy	Suspected
Patient 661	Gout, Gastrectomy	Suspected
Patient 662	No	Suspected
Patient 663	No	Suspected
Patient 664	No	Suspected
Patient 665	No	Suspected
Patient 666	No	Suspected
Patient 667	No	Control
Patient 668	Malignant tumor of gastric angle, Emphysema, Hepatic cyst, Cholecystolithiasis, Renal cyst, Hypertension, Postoperative thyroid nodule	Suspected
Patient 669	No	Suspected
Patient 670	Hypertension, Gout	Suspected
Patient 671	Targeted therapy after lung cancer surgery, Coronary disease, Atrial fibrillation	Suspected
Patient 672	No	Suspected
Patient 673	No	Suspected
Patient 674	Coronary disease, Diabetes	Suspected
Patient 675	No	Suspected
Patient 676	Chronic renal insufficiency, Uremia, Polycystic kidney, Hypertension, Atherosclerosis	Suspected
Patient 677	Hypertension, Hyperkalemia, Anaemia	Suspected
Patient 678	Erosive gastritis, Diabetes, Hypertension	Suspected
Patient 679	Hypertension, Gout, Hepatic cyst, Cholecystolithiasis, Renal cyst	Suspected
Patient 680	No	Suspected
Patient 681	Right lung space occupying lesion, Hypertension, Diabetes	Suspected
Patient 682	Hypertension, Diabetes	Suspected
Patient 683	Coronary disease, Acute myocardial infarction, Dilated cardiomyopathy, Aortic valve stenosis, Mitral valve insufficiency, Tricuspidincompetence, Sscending aortic valve widening, Pulmonary artery widening with severe pulmonary hypertension, Hypertension, Chronic gastritis, Duodenal bulbar ulcer , Chronic hepatitis B	Suspected
Patient 684	Hypertension	Suspected
Patient 685	No	Suspected
Patient 686	Hypertension	Suspected
Patient 687	No	Suspected
Patient 688	Coronary atherosclerotic heart disease, Diabetes, Hypertension	Suspected
Patient 689	No	Control (Community-acquired pneumonia)
Patient 690	Hypothyroidism	Control (Community-acquired pneumonia)
Patient 691	No	Control (Community-acquired pneumonia)
Patient 692	Atrophic gastritis	Control (Community-acquired pneumonia)
Patient 693	Hypertension, Chronic stomach disease	Control (Community-acquired pneumonia)
Patient 694	Coronary disease	Control (Community-acquired pneumonia)
Patient 695	No	Control (Community-acquired pneumonia)
Patient 696	Hypertension, Coronary disease, Gout, Adrenal adenoma, Diabetes	Control (Community-acquired pneumonia)
Patient 697	Hyperthyroidism	Control (Community-acquired pneumonia)
Patient 698	Atrophic gastritis, Gastroesophageal reflux, Gallstone	Control (Community-acquired pneumonia)
Patient 699	No	Control (Community-acquired pneumonia)
Patient 700	No	Control (Community-acquired pneumonia)
Patient 701	Hypertension	Control (Community-acquired pneumonia)
Patient 702	Coronary disease, Gastritis	Control (Community-acquired pneumonia)
Patient 703	No	Control (Community-acquired pneumonia)
Patient 704	Hypertension, Hypothyroidism, Hyperuricemia	Control (Community-acquired pneumonia)
Patient 705	Hypertension, Diabetes	Control (Community-acquired pneumonia)
Patient 706	No	Control (Community-acquired pneumonia)
Patient 707	Pancreatitis	Control (Community-acquired pneumonia)
Patient 708	No	Control (Community-acquired pneumonia)
Patient 709	No	Control (Community-acquired pneumonia)
Patient 710	Rheumatism	Control (Community-acquired pneumonia)
Patient 711	No	Control (Community-acquired pneumonia)
Patient 712	No	Control (Community-acquired pneumonia)
Patient 713	No	Control (Community-acquired pneumonia)
Patient 714	Radical operation of colon cancer	Control (Community-acquired pneumonia)
Patient 715	No	Control (Community-acquired pneumonia)
Patient 716	No	Control (Community-acquired pneumonia)
Patient 717	Asthma	Control (Community-acquired pneumonia)
Patient 718	No	Control (Community-acquired pneumonia)
Patient 719	Hypertension	Control (Community-acquired pneumonia)
Patient 720	No	Control (Community-acquired pneumonia)
Patient 721	Hysterectomy	Control (Community-acquired pneumonia)
Patient 722	Hypertension, Colon cancer surgery	Control (Community-acquired pneumonia)
Patient 723	No	Control (Community-acquired pneumonia)
Patient 724	No	Control (Community-acquired pneumonia)
Patient 725	Hypertension	Control (Community-acquired pneumonia)
Patient 726	Hypertension	Control (Community-acquired pneumonia)
Patient 727	Bronchiectasia	Control (Community-acquired pneumonia)
Patient 728	No	Control (Community-acquired pneumonia)
Patient 729	No	Control (Community-acquired pneumonia)
Patient 730	No	Control (Community-acquired pneumonia)
Patient 731	No	Control (Community-acquired pneumonia)
Patient 732	No	Control (Community-acquired pneumonia)
Patient 733	Coronary disease	Control (Community-acquired pneumonia)
Patient 734	Bronchiectasia, Hyperlipidemia	Control (Community-acquired pneumonia)
Patient 735	No	Control (Community-acquired pneumonia)
Patient 736	Chronic obstructive pulmonary disease, Hypertension	Control (Community-acquired pneumonia)
Patient 737	No	Control (Community-acquired pneumonia)
Patient 738	Hypertension	Control (Community-acquired pneumonia)
Patient 739	Chronic gastritis, Diabetes	Control (Community-acquired pneumonia)
Patient 740	Hypertension, Gout	Control (Community-acquired pneumonia)
Patient 741	No	Control (Community-acquired pneumonia)
Patient 742	No	Control (Community-acquired pneumonia)
Patient 743	Hepatitis B	Control (Community-acquired pneumonia)
Patient 744	Hepatitis B	Control (Community-acquired pneumonia)
Patient 745	Hepatitis B, Pulmonary tuberculosis	Control (Community-acquired pneumonia)
Patient 746	No	Control (Community-acquired pneumonia)
Patient 747	No	Control (Community-acquired pneumonia)
Patient 748	No	Control (Community-acquired pneumonia)
Patient 749	No	Control (Community-acquired pneumonia)
Patient 750	No	Control (Community-acquired pneumonia)
Patient 751	No	Control (Community-acquired pneumonia)
Patient 752	No	Control (Community-acquired pneumonia)
Patient 753	Coronary atherosclerotic heart disease, Hypertension, Senile degenerative valvular heart disease, Lacunar infarction, Cerebral atherosclerosis, Diabetes	Control (Community-acquired pneumonia)
Patient 754	Right renal transplant	Control (Community-acquired pneumonia)
Patient 755	Anaemia, Thyroid nodule	Control (Community-acquired pneumonia)
Patient 756	Hepatitis B	Control (Community-acquired pneumonia)
Patient 757	Hypertension, Diabetes	Control (Community-acquired pneumonia)
Patient 758	No	Control (Community-acquired pneumonia)
Patient 759	Percutaneous coronary intervention	Control (Community-acquired pneumonia)
Patient 760	No	Control (Community-acquired pneumonia)
Patient 761	Hypertension	Control (Community-acquired pneumonia)
Patient 762	Chronic bronchitis, Coronary disease, Diabetes	Control (Community-acquired pneumonia)
Patient 763	Hypertension	Control (Community-acquired pneumonia)
Patient 764	No	Control (Community-acquired pneumonia)
Patient 765	Hypertension	Control (Community-acquired pneumonia)
Patient 766	No	Control (Community-acquired pneumonia)
Patient 767	No	Control (Community-acquired pneumonia)
Patient 768	No	Control (Community-acquired pneumonia)
Patient 769	No	Control (Community-acquired pneumonia)
Patient 770	No	Control (Community-acquired pneumonia)
Patient 771	Pulmonary nodule	Control (Community-acquired pneumonia)
Patient 772	No	Control (Community-acquired pneumonia)
Patient 773	Polycystic kidney	Control (Community-acquired pneumonia)
Patient 774	No	Control (Community-acquired pneumonia)
Patient 775	No	Control (Community-acquired pneumonia)
HUST-LH
Patient 776	Hypertension, Basic lung disease	Critically ill
Patient 777	Stroke	Severe
Patient 778	No	Regular
Patient 779	Basic lung disease, Stroke, Hypertension, Diabetes	Severe
Patient 780	Hypertension	Regular
Patient 781	No	Regular
Patient 782	Hypertension, Basic lung disease	Regular
Patient 783	Coronary atherosclerotic heart disease, Basic lung disease, Diabetes	Critically ill
Patient 784	No	Severe
Patient 785	Hypertension, Diabetes, Malignant tumor	Regular
Patient 786	No	Regular
Patient 787	Coronary atherosclerotic heart disease, Hypertension	Critically ill
Patient 788	Alzheimer's disease, Hypertension, Stroke	Critically ill
Patient 789	Myasthenia gravis	Critically ill
Patient 790	No	Severe
Patient 791	No	Severe
Patient 792	No	Severe
Patient 793	Hypertension	Regular
Patient 794	Hypertension	Critically ill
Patient 795	No	Regular
Patient 796	No	Critically ill
Patient 797	Chronic prostatitis, Chronic bronchitis, Chronic pharyngitis, Chronic superficial gastritis	Regular
Patient 798	Hypertension	Critically ill
Patient 799	No	Severe
Patient 800	Hypertension	Regular
Patient 801	Hypertension	Regular
Patient 802	No	Critically ill
Patient 803	Nephrotic syndrome	Critically ill
Patient 804	Hypertension	Critically ill
Patient 805	No	Regular
Patient 806	Hypertension	Severe
Patient 807	Hypertension	Critically ill
Patient 808	No	Regular
Patient 809	Hypertension, Diabetes, Stroke, Basic lung disease	Critically ill
Patient 810	Hypertension, Diabetes	Severe
Patient 811	Hypertension	Regular
Patient 812	No	Critically ill
Patient 813	No	Regular
Patient 814	No	Critically ill
Patient 815	No	Regular
Patient 816	No	Regular
Patient 817	Hypertension	Regular
Patient 818	Coronary atherosclerotic heart disease, Myocardial infarction, Diabetes	Regular
Patient 819	No	Regular
Patient 820	Bronchiectasis	Regular
Patient 821	Hypertension	Severe
Patient 822	Coronary atherosclerotic heart disease, Hypertension, Diabetes, Stroke	Severe
Patient 823	No	Mild
Patient 824	No	Regular
Patient 825	No	Severe
Patient 826	Coronary atherosclerotic heart disease, Hypertension	Regular
Patient 827	No	Mild
Patient 828	No	Regular
Patient 829	No	Regular
Patient 830	Hypertension, Malignant tumor	Severe
Patient 831	No	Regular
Patient 832	No	Regular
Patient 833	After kidney transplant, Hypertension	Regular
Patient 834	No	Regular
Patient 835	No	Regular
Patient 836	Malignant tumor	Regular
Patient 837	No	Regular
Patient 838	Chronic gastritis, Malnutrition, Respiratory infections	Regular
Patient 839	Hypertension, Diabetes, Basic lung disease	Critically ill
Patient 840	Hypertension	Regular
Patient 841	No	Regular
Patient 842	No	Severe
Patient 843	No	Regular
Patient 844	No	Severe
Patient 845	No	Regular
Patient 846	Hypertension, Diabetes, Coronary atherosclerotic heart disease	Critically ill
Patient 847	No	Regular
Patient 848	No	Regular
Patient 849	No	Regular
Patient 850	No	Regular
Patient 851	No	Regular
Patient 852	Diabetes	Regular
Patient 853	No	Mild
Patient 854	No	Regular
Patient 855	No	Regular
Patient 856	No	Mild
Patient 857	No	Regular
Patient 858	No	Regular
Patient 859	No	Regular
Patient 860	Hypertension, Diabetes	Severe
Patient 861	Hypertension	Regular
Patient 862	No	Regular
Patient 863	No	Critically ill
Patient 864	Abnormal liver function, Hypertension, Diabetes, Hyperlipidemia	Regular
Patient 865	Hypertension, Diabetes	Regular
Patient 866	Coronary atherosclerotic heart disease, Hypertension, Diabetes	Regular
Patient 867	No	Regular
Patient 868	No	Mild
Patient 869	Lung cancer, Coronary atherosclerotic heart disease, Myocardial infarction, Apical ventricular aneurysm, Chronic renal insufficiency, Lower limb atherosclerosis, Hypertension, Autoimmune hemolytic anemia, Prostatic hyperplasia, Hyperuricemia, Double kidney stones, Gout	Severe
Patient 870	Chronic hepatitis B, Cirrhosis of liver	Critically ill
Patient 871	Hypertension, Cerebral infarction, Diabetes	Severe
Patient 872	No	Regular
Patient 873	No	Critically ill
Patient 874	Cerebral infarction, Chronic bronchitis, Hypertension, Hypertension heart disease, Diabetes	Regular
Patient 875	Hypertension	Critically ill
Patient 876	Diabetes, Lung metastases, Lung infections, Fungal pneumonia, Organic mental disorders, Hypokalemia, Thrombocytopenia, Leukopenia	Regular
Patient 877	Hypertension, Diabetes	Critically ill
Patient 878	No	Regular
Patient 879	No	Regular
Patient 880	No	Severe
Patient 881	No	Regular
Patient 882	No	Regular
Patient 883	Diabetes	Severe
Patient 884	No	Regular
Patient 885	No	Regular
Patient 886	No	Regular
Patient 887	No	Severe
Patient 888	No	Severe
Patient 889	Hypertension, Stroke	Severe
Patient 890	Hypertension, Hyperlipidemia	Regular
Patient 891	No	Regular
Patient 892	No	Mild
Patient 893	No	Regular
Patient 894	Malignant tumor, Hypertension	Critically ill
Patient 895	No	Regular
Patient 896	No	Regular
Patient 897	No	Severe
Patient 898	No	Regular
Patient 899	No	Regular
Patient 900	Pulmonary nodule	Mild
Patient 901	No	Suspected
Patient 902	Diabetes	Suspected
Patient 903	No	Suspected
Patient 904	No	Control
Patient 905	No	Control
Patient 906	Hypertension, Diabetes	Suspected
Patient 907	Hypertension, Cerebral infarction, Osteoporosis, Chronic cholecystitis, Abnormal liver function, Agranulocytosis, Alzheimer's disease	Suspected
Patient 908	Cerebral infarction, Mixed aphasia, Organic mental disorder, Hypertension, Diabetes, Thyroid nodules, Chronic bronchitis, Emphysema, Pleural effusion	Suspected
Patient 909	Hypertension, Cerebral infarction	Suspected
Patient 910	No	Suspected
Patient 911	No	Suspected
Patient 912	No	Suspected
Patient 913	No	Suspected
Patient 914	No	Suspected
Patient 915	Cerebral infarction, Coronary atherosclerotic heart disease, Angina pectoris, Atrial fibrillation, Renal artery stenosis, Chronic renal failure, Hyperlipidemia, Fatty liver	Suspected
Patient 916	Alzheimer's disease	Suspected
Patient 917	No	Suspected
Patient 918	No	Suspected
Patient 919	Hypertension, Cerebral hemorrhage	Suspected
Patient 920	Hypertension	Suspected
Patient 921	Cerebral infarction, Cerebral hemorrhage, Hypertension, Diabetes	Suspected
Patient 922	No	Suspected
Patient 923	No	Suspected
Patient 924	No	Suspected
Patient 925	No	Suspected
Patient 926	No	Suspected
Patient 927	Chronic obstructive pulmonary disease, Hypertension, Coronary atherosclerotic heart disease, Dementia, Diabetes, Subdural hemorrhage	Suspected
Patient 928	No	Suspected
Patient 929	Coronary atherosclerotic heart disease, Stroke, Malignant tumor, Basic lung disease	Suspected
Patient 930	Brain stem hemorrhage, Brain stem hematoma removal	Suspected
Patient 931	No	Control
Patient 932	No	Suspected
Patient 933	No	Control
Patient 934	No	Suspected
Patient 935	Hypertension	Suspected
Patient 936	Hypertension, Cerebral infarction, Lower limb atherosclerosis, Subdural effusion, Cardiac insufficiency, Pericardial effusion, Pleural effusion	Suspected
Patient 937	Hypertension, Diabetes, Stroke, Basic lung disease	Suspected
Patient 938	Cerebral infarction	Suspected
Patient 939	Hypertension, Hyperlipidemia, Cerebral infarction, Diabetes, Chronic obstructive pulmonary disease, Benign prostatic hyperplasia, Atrial flutter, Hypothyroidism	Suspected
Patient 940	Alzheimer's disease	Suspected
Patient 941	Hypertension	Suspected
Patient 942	Chronic bronchitis, Emphysema, Benign prostatic hyperplasia	Suspected
Patient 943	No	Suspected
Patient 944	Coronary atherosclerotic heart disease, Hypertension, Diabetes	Suspected
Patient 945	Hypertension	Suspected
Patient 946	No	Suspected
Patient 947	Cerebral infarction, Hypertension, Alzheimer's disease, Parkinson's syndrome, Acute coronary syndrome, Chronic bronchitis, Emphysema, Lung infection, Hypoalbuminemia, Abnormal liver function, Small cell hypochromic anemia, Leukopenia, Pressure ulcers	Suspected
Patient 948	Vasovagal syncope	Control
Patient 949	Hypertriglyceridemia, Hyperuricemia	Suspected
Patient 950	Hypertension	Suspected
Patient 951	Hypertension, Diabetes	Suspected
Patient 952	Hypertension, Coronary atherosclerotic heart disease, Heart failure, Cerebral infarction, Hyperlipidemia, Chronic gastritis	Control
Patient 953	No	Suspected
Patient 954	No	Suspected
Patient 955	Coronary atherosclerotic heart disease, Percutaneous coronary intervention	Suspected
Patient 956	Hypertension, Diabetes, Uremia	Suspected
Patient 957	No	Suspected
Patient 958	No	Suspected
Patient 959	Hypertension, Cerebral infarction, Fatty liver, Respiratory infections, Pleural effusion	Control
Patient 960	No	Suspected
Patient 961	Hypertension, Atrial fibrillation, Interstitial pneumonia, Coronary atherosclerotic heart disease, Percutaneous coronary intervention	Control
Patient 962	No	Suspected
Patient 963	Parkinson, Urinary tract infection, Bladder stones, Chronic bronchitis, Emphysema, Right femoral neck fracture, Coronary atherosclerotic heart disease, Cerebral infarction, Lower extremity arteriosclerotic occlusive disease, Gallstone	Suspected
Patient 964	Diabetes, Renal failure, Hypertension, Coronary atherosclerotic heart disease	Control
Patient 965	Coronary atherosclerotic heart disease, Hypertension	Suspected
Patient 966	Coronary atherosclerotic heart disease, Uremia, Hypertension	Suspected
Patient 967	Hypertension, Diabetes	Suspected
Patient 968	No	Control
Patient 969	No	Suspected
Patient 970	Hypertension, Cerebral hemorrhage, Cerebral infarction, Gastric ulcer, Gastrointestinal bleeding, Senile degenerative heart valve disease, Chronic bronchitis, Emphysema, Pleural effusion, Gallbladder stones, Kidney stones, Thyroid nodules, Prostate hyperplasia	Suspected
Patient 971	No	Suspected
Patient 972	No	Suspected
Patient 973	No	Suspected
Patient 974	Hypertension, Thyroid nodules, Cerebral infarction, Hyperthyroidism, Lung infections	Suspected
Patient 975	Hypertension	Suspected
Patient 976	No	Suspected
Patient 977	Hypertension, Hyperlipidemia, Fatty liver, Cerebral infarction	Suspected
Patient 978	No	Control
Patient 979	No	Control
Patient 980	No	Control
Patient 981	No	Control
Patient 982	No	Control
Patient 983	No	Control
Patient 984	No	Control
Patient 985	No	Control
Patient 986	No	Control
Patient 987	No	Control
Patient 988	No	Control
Patient 989	No	Control
Patient 990	No	Control
Patient 991	No	Control
Patient 992	No	Control
Patient 993	No	Control
Patient 994	No	Control
Patient 995	No	Control
Patient 996	No	Control
Patient 997	No	Control
Patient 998	No	Control
Patient 999	No	Control
Patient 1000	No	Control
Patient 1001	No	Control
Patient 1002	No	Control
Patient 1003	No	Control
Patient 1004	No	Control
Patient 1005	No	Control
Patient 1006	No	Control
Patient 1007	No	Control
Patient 1008	No	Control
Patient 1009	No	Control
Patient 1010	No	Control
Patient 1011	No	Control
Patient 1012	No	Control
Patient 1013	No	Control
Patient 1014	No	Control
Patient 1015	No	Control
Patient 1016	No	Control
Patient 1017	No	Control
Patient 1018	No	Control
Patient 1019	No	Control
Patient 1020	No	Control
Patient 1021	No	Control
Patient 1022	No	Control
Patient 1023	Hypertension	Regular
Patient 1024	No	Regular
Patient 1025	No	Regular
Patient 1026	No	Regular
Patient 1027	No	Regular
Patient 1028	No	Regular
Patient 1029	No	Regular
Patient 1030	No	Regular
Patient 1031	No	Regular
Patient 1032	No	Regular
Patient 1033	No	Regular
Patient 1034	No	Regular
Patient 1035	No	Regular
Patient 1036	No	Regular
Patient 1037	No	Regular
Patient 1038	No	Regular
Patient 1039	No	Regular
Patient 1040	No	Regular
Patient 1041	No	Regular
Patient 1042	No	Regular
Patient 1043	Diabetes	Regular
Patient 1044	No	Mild
Patient 1045	No	Regular
Patient 1046	No	Regular
Patient 1047	No	Regular
Patient 1048	No	Regular
Patient 1049	No	Mild
Patient 1050	No	Regular
Patient 1051	No	Regular
Patient 1052	No	Regular
Patient 1053	No	Regular
Patient 1054	No	Regular
Patient 1055	No	Regular
Patient 1056	No	Regular
Patient 1057	No	Regular
Patient 1058	No	Regular
Patient 1059	No	Regular
Patient 1060	No	Regular
Patient 1061	No	Regular
Patient 1062	No	Regular
Patient 1063	No	Regular
Patient 1064	No	Regular
Patient 1065	No	Regular
Patient 1066	No	Regular
Patient 1067	No	Regular
Patient 1068	No	Regular
Patient 1069	No	Regular
Patient 1070	No	Regular
Patient 1071	Hypertension, Arrhythmia	Regular
Patient 1072	No	Regular
Patient 1073	No	Regular
Patient 1074	No	Regular
Patient 1075	No	Regular
Patient 1076	No	Regular
Patient 1077	No	Regular
Patient 1078	No	Regular
Patient 1079	No	Regular
Patient 1080	No	Suspected
Patient 1081	No	Control
Patient 1082	No	Control
Patient 1083	No	Control
Patient 1084	No	Control
Patient 1085	No	Control
Patient 1086	No	Control
Patient 1087	No	Control
Patient 1088	No	Control
Patient 1089	No	Control
Patient 1090	No	Suspected
Patient 1091	No	Suspected
Patient 1092	No	Suspected
Patient 1093	No	Control
Patient 1094	No	Suspected
Patient 1095	No	Suspected
Patient 1096	Hypertension	Suspected
Patient 1097	Hypertension	Suspected
Patient 1098	Coronary atherosclerotic heart disease, Percutaneous coronary intervention	Suspected
Patient 1099	No	Control
Patient 1100	Hypertension, Arrhythmia	Control
Patient 1101	No	Suspected
Patient 1102	No	Suspected
Patient 1103	No	Suspected
Patient 1104	Hypertension, Benign prostatic hyperplasia	Suspected
Patient 1105	Trial fibrillation, Hypertension, Permanent pacemaker implantation, Type 2 diabetes, Cerebral infarction, Duodenal ulcer, Prostatic hyperplasia, Chronic bronchitis	Suspected
Patient 1106	No	Suspected
Patient 1107	No	Suspected
Patient 1108	No	Suspected
Patient 1109	Hypertension	Suspected
Patient 1110	Hypertension, Hypertensive heart disease, Left femoral head necrosis, Right femoral neck fracture, Cerebral infarction	Suspected
Patient 1111	Hypertension, Diabetes	Suspected
Patient 1112	Hypertension	Suspected
Patient 1113	No	Suspected
Patient 1114	Cerebral infarction, Hypertension, Diabetes, Chronic urinary tract infection, Coronary atherosclerotic heart disease	Suspected
Patient 1115	No	Control
Patient 1116	No	Suspected
Patient 1117	Cervical spondylosis, Diabetes, Postoperative gastric cancer, Left femoral head replacement, Inguinal hernia, Left rib fracture, Arrhythmia, Fatty liver, Intrahepatic bile duct stones	Suspected
Patient 1118	No	Suspected
Patient 1119	No	Suspected
Patient 1120	Diabetes	Control
Patient 1121	Hypertension, Kidney stones, Fatty liver, Hyperlipidemia	Suspected
Patient 1122	No	Suspected
Patient 1123	Diabetes, Coronary atherosclerotic heart disease	Suspected
Patient 1124	No	Suspected
Patient 1125	Diabetes	Suspected
Patient 1126	Hypertension	Suspected
Patient 1127	Coronary atherosclerotic heart disease, Diabetes, Inguinal hernia repair, Gastric cancer, Major gastrectomy, Hypertension, Premature ventricular contraction, Gallbladder stones	Suspected
Patient 1128	Diabetes	Suspected
Patient 1129	Hypertension, Hyperlipidemia, Arrhythmia	Suspected
Patient 1130	No	Suspected
Patient 1131	No	Control
Patient 1132	No	Suspected
Patient 1133	Hypertension	Suspected
Patient 1134	No	Suspected
Patient 1135	No	Control
Patient 1136	Hypertension	Suspected
Patient 1137	No	Control
Patient 1138	No	Suspected
Patient 1139	No	Suspected
Patient 1140	Hypertension, Diabetes	Suspected
Patient 1141	No	Suspected
Patient 1142	No	Suspected
Patient 1143	Coronary atherosclerotic heart disease, Angina pectoris, Hypertension, Hypertension heart disease, Hyperlipidemia, Chronic obstructive pulmonary disease, Cerebral infarction, Atrial fibrillation	Suspected
Patient 1144	No	Control
Patient 1145	No	Suspected
Patient 1146	No	Control
Patient 1147	No	Suspected
Patient 1148	No	Suspected
Patient 1149	Coronary atherosclerotic heart disease, Angina pectoris, Percutaneous coronary intervention, Diabetes, Intestinal obstruction, Cerebral infarction, Cervical spondylosis, Chronic erosive gastritis, Gastrointestinal bleeding, Arrhythmia	Suspected
Patient 1150	No	Suspected
Patient 1151	Psoriasis, Rheumatoid arthritis, Hypoglycemia, Acute pancreatitis, Cholecystectomy, Caesarean section	Suspected
Patient 1152	Hypertension, Coronary atherosclerotic heart disease, Hyperlipidemia, Atrial fibrillation, Cerebral infarction	Suspected
Patient 1153	No	Suspected
Patient 1154	No	Suspected
Patient 1155	No	Control
Patient 1156	No	Suspected
Patient 1157	No	Suspected
Patient 1158	No	Suspected
Patient 1159	No	Suspected
Patient 1160	No	Suspected
Patient 1161	Hypertension, Lung cancer	Suspected
Patient 1162	No	Suspected
Patient 1163	No	Suspected
Patient 1164	No	Suspected
Patient 1165	No	Suspected
Patient 1166	No	Control
Patient 1167	No	Control
Patient 1168	No	Control
Patient 1169	Diabetes	Suspected
Patient 1170	Hypertension	Suspected
Cohort 2
Patients	Underlying diseases	Morbidity outcome
Patient 1171	No	Regular
Patient 1172	Asthma, Hypertension, Diabetes	Regular
Patient 1173	Coronary atherosclerotic heart disease, Hypertension, Diabetes	Regular
Patient 1174	No	Regular
Patient 1175	Cerebral infarction	Regular
Patient 1176	No	Regular
Patient 1177	Hypertension	Regular
Patient 1178	No	Regular
Patient 1179	Diabetes	Regular
Patient 1180	No	Regular
Patient 1181	Chronic obstructive pulmonary disease	Severe
Patient 1182	No	Regular
Patient 1183	Hypertension, Heart disease	Severe
Patient 1184	Hypertension, Diabetes	Regular
Patient 1185	Hypertension	Severe
Patient 1186	Hypertension, Diabetes	Regular
Patient 1187	Diabetes, Hyperlipidemia	Regular
Patient 1188	Systemic lupus erythematosus	Regular
Patient 1189	No	Regular
Patient 1190	No	Regular
Patient 1191	Diabetes	Regular
Patient 1192	Hypertension	Regular
Patient 1193	Diabetes	Regular
Patient 1194	No	Regular
Patient 1195	No	Regular
Patient 1196	No	Regular
Patient 1197	Hypertension	Regular
Patient 1198	Hypertension	Regular
Patient 1199	Hypertension, Diabetes	Regular
Patient 1200	No	Severe
Patient 1201	No	Regular
Patient 1202	No	Regular
Patient 1203	Hypertension	Regular
Patient 1204	Hypertension, Diabetes, Heartdisease	Regular
Patient 1205	Hypertension	Regular
Patient 1206	Hypertension	Regular
Patient 1207	Gout	Regular
Patient 1208	Postoperative prostate cancer	Regular
Patient 1209	Coronary atherosclerotic heart disease	Regular
Patient 1210	Hypertension	Regular
Patient 1211	No	Regular
Patient 1212	Hypertension	Regular
Patient 1213	Bronchitis	Regular
Patient 1214	Hypertension, Diabetes	Severe
Patient 1215	No	Regular
Patient 1216	Hypertension, Lacunar cerebral infarction	Regular
Patient 1217	Hypertension	Critically ill
Patient 1218	No	Regular
Patient 1219	No	Regular
Patient 1220	Hypertension, Diabetes, Hyperlipidemia	Regular
Patient 1221	Hypertension	Regular
Patient 1222	No	Regular
Patient 1223	Hypertension	Regular
Patient 1224	Hypertension	Regular
Patient 1225	Hypertension	Regular
Patient 1226	No	Regular
Patient 1227	No	Regular
Patient 1228	Heart disease	Regular
Patient 1229	Hypertension	Regular
Patient 1230	Hypertension	Regular
Patient 1231	No	Regular
Patient 1232	No	Regular
Patient 1233	No	Regular
Patient 1234	No	Regular
Patient 1235	No	Regular
Patient 1236	No	Regular
Patient 1237	Hypertension	Regular
Patient 1238	No	Regular
Patient 1239	Diabetes	Regular
Patient 1240	No	Regular
Patient 1241	Hypertension, Diabetes	Regular
Patient 1242	No	Regular
Patient 1243	No	Regular
Patient 1244	Hypertension	Regular
Patient 1245	Diabetes	Regular
Patient 1246	Chronic obstructive emphysema, Coronary atherosclerotic heart disease	Severe
Patient 1247	No	Regular
Patient 1248	No	Regular
Patient 1249	No	Regular
Patient 1250	Hyperuricemia	Regular
Patient 1251	No	Regular
Patient 1252	No	Regular
Patient 1253	Diabetes	Regular
Patient 1254	Hypertension	Regular
Patient 1255	No	Severe
Patient 1256	Hypertension	Regular
Patient 1257	No	Regular
Patient 1258	No	Regular
Patient 1259	No	Regular
Patient 1260	Diabetes	Regular
Patient 1261	No	Regular
Patient 1262	Diabetes	Regular
Patient 1263	No	Regular
Patient 1264	Hepatitis B	Severe
Patient 1265	Atrial fibrillation	Severe
Patient 1266	No	Regular
Patient 1267	Myocardial bridge	Regular
Patient 1268	No	Regular
Patient 1269	Diabetes	Regular
Patient 1270	No	Regular
Patient 1271	No	Regular
Patient 1272	No	Regular
Patient 1273	Diabetes	Regular
Patient 1274	Diabetes, Coronary atherosclerotic heart disease	Severe
Patient 1275	Hypertension	Severe
Patient 1276	No	Regular
Patient 1277	Diabetes	Regular
Patient 1278	Coronary atherosclerotic heart disease, Hypertension, Diabetes	Regular
Patient 1279	Hypertension	Regular
Patient 1280	Chronic lymphocytic leukemia, Prostate tumor, Diabetes	Regular
Patient 1281	No	Regular
Patient 1282	Left renal cyst	Regular
Patient 1283	No	Regular
Patient 1284	Hypertension	Regular
Patient 1285	Hypertension, Gastrectomy	Regular
Patient 1286	No	Regular
Patient 1287	After radical mastectomy	Regular
Patient 1288	No	Regular
Patient 1289	Atrial fibrillation	Severe
Patient 1290	Diabetes	Regular
Patient 1291	No	Regular
Patient 1292	Hypertension	Severe
Patient 1293	No	Regular
Patient 1294	Systemic lupus erythematosus	Regular
Patient 1295	Hypertension, Diabetes, Coronary atherosclerotic heart disease	Severe
Patient 1296	No	Regular
Patient 1297	Hypertension	Regular
Patient 1298	No	Regular
Patient 1299	No	Regular
Patient 1300	Hypertension, Systemic lupus erythematosus	Severe
Patient 1301	Diabetes	Regular
Patient 1302	No	Regular
Patient 1303	No	Severe
Patient 1304	Hypertension, Cerebral infarction	Critically ill
Patient 1305	No	Regular
Patient 1306	Coronary atherosclerotic heart disease	Critically ill
Patient 1307	Hypertension、Diabetes	Severe
Patient 1308	Hypertension	Regular
Patient 1309	Diabetes	Regular
Patient 1310	No	Regular
Patient 1311	No	Severe
Patient 1312	Hypertension	Severe
Patient 1313	No	Regular
Patient 1314	No	Regular
Patient 1315	No	Severe
Patient 1316	Diabetes	Regular
Patient 1317	Hypertension, Coronary atherosclerotic heart disease	Regular
Patient 1318	No	Regular
Patient 1319	No	Regular
Patient 1320	Diabetes	Regular
Patient 1321	After polypectomy	Regular
Patient 1322	Diabetes	Regular
Patient 1323	No	Regular
Patient 1324	Diabetes	Regular
Patient 1325	After thyroidectomy	Severe
Patient 1326	Hypertension, Diabetes	Severe
Patient 1327	Schistosome cirrhosis after splenectomy	Severe
Patient 1328	No	Severe
Patient 1329	No	Regular
Patient 1330	Diabetes, Hypertension, Heart disease	Severe
Patient 1331	No	Severe
Patient 1332	Coronary atherosclerotic heart disease	Regular
Patient 1333	Chronic gastritis	Regular
Patient 1334	No	Regular
Patient 1335	No	Severe
Patient 1336	Diabetes	Regular
Patient 1337	Hypertension, Lacunar cerebral infarction	Severe
Patient 1338	Hypertension, Coronary atherosclerotic heart disease, Hyperlipidemia	Regular
Patient 1339	No	Regular
Patient 1340	No	Regular
Patient 1341	No	Severe
Patient 1342	No	Regular
Patient 1343	Hypertension	Severe
Patient 1344	No	Regular
Patient 1345	Thyroid nodule	Severe
Patient 1346	Hyperplasia of prostate	Severe
Patient 1347	Cholecystectomy	Regular
Patient 1348	Hypertension	Regular
Patient 1349	Hypertension	Severe
Patient 1350	Coronary atherosclerotic heart disease	Regular
Patient 1351	No	Regular
Patient 1352	No	Severe
Patient 1353	No	Mild
Patient 1354	Hepatitis B	Regular
Patient 1355	No	Severe
Patient 1356	Hypertension	Regular
Patient 1357	No	Regular
Patient 1358	Chronic obstructive pulmonary disease, Bronchial asthma, After radical resection of lung cancer	Regular
Patient 1359	Hypertension, Diabetes	Severe
Patient 1360	Diabetes, Fatty liver, hepatic cyst	Critically ill
Patient 1361	No	Critically ill
Patient 1362	No	Regular
Patient 1363	Diabetes	Severe
Patient 1364	Hypertension	Regular
Patient 1365	Erosive gastritis	Severe
Patient 1366	Hypertension, Postoperative colon cancer	Regular
Patient 1367	No	Regular
Patient 1368	Diabetes, Coronary atherosclerotic heart disease	Severe
Patient 1369	No	Regular
Patient 1370	No	Severe
Patient 1371	Hypertension, Diabetes	Severe
Patient 1372	No	Regular
Patient 1373	Diabetes	Critically ill
Patient 1374	No	Regular
Patient 1375	Diabetes	Regular
Patient 1376	No	Severe
Patient 1377	No	Regular
Patient 1378	No	Severe
Patient 1379	Coronary atherosclerotic heart disease, Diabetes, Chronic obstructive pulmonary disease	Regular
Patient 1380	No	Regular
Patient 1381	No	Severe
Patient 1382	No	Regular
Patient 1383	No	Regular
Patient 1384	No	Regular
Patient 1385	Hypertension	Severe
Patient 1386	No	Severe
Patient 1387	No	Regular
Patient 1388	No	Severe
Patient 1389	No	Regular
Patient 1390	No	Regular
Patient 1391	No	Severe
Patient 1392	Coronary atherosclerotic heart disease	Severe
Patient 1393	No	Regular
Patient 1394	No	Regular
Patient 1395	No	Regular
Patient 1396	No	Regular
Patient 1397	No	Regular
Patient 1398	No	Regular
Patient 1399	Diabetes, Hypertension, Chronic renal insufficiency	Severe
Patient 1400	Hypertension, Diabetes, Renal insufficiency, Lacunar cerebral infarction	Critically ill
Patient 1401	Alzheimer's disease, Hypertension, Rheumatoid arthritis	Severe
Patient 1402	Coronary atherosclerotic heart disease	Severe
Patient 1403	No	Regular
Patient 1404	No	Regular
Patient 1405	Hypertension	Regular
Patient 1406	Hypertension, Postoperative ovarian cancer	Severe
Patient 1407	No	Regular
Patient 1408	No	Severe
Patient 1409	Hypertension	Severe
Patient 1410	Rheumatic heart disease	Control (Community-acquired pneumonia)
Patient 1411	Bronchiectasia, Hypertension	Control (Community-acquired pneumonia)
Patient 1412	Erosive gastritis, Chronic bronchitis of both lungs	Control (Community-acquired pneumonia)
Patient 1413	No	Control (Community-acquired pneumonia)
Patient 1414	Rheumatic heart disease, Atrial fibrillation	Control (Community-acquired pneumonia)
Patient 1415	No	Control (Community-acquired pneumonia)
Patient 1416	Diabetes, Heart disease	Control (Community-acquired pneumonia)
Patient 1417	Hypertension	Control (Community-acquired pneumonia)
Patient 1418	Non Hodgkin's lymphoma, Coronary atherosclerotic heart disease, Diabetes	Control (Community-acquired pneumonia)
Patient 1419	Acute myeloid leukemia	Control (Community-acquired pneumonia)
Patient 1420	Lacunar cerebral infarction, Renal cyst, Atherosclerosis of aorta	Control (Community-acquired pneumonia)
Patient 1421	Chemotherapy of malignant tumor, Acute lymphoblastic leukemia	Control (Community-acquired pneumonia)
Patient 1422	Hyperthyroid heart disease, Hyperthyroidism	Control (Community-acquired pneumonia)
Patient 1423	Acute myeloid leukemia	Control (Community-acquired pneumonia)
Patient 1424	Hypertension、Diabetes, Cerebral infarction	Control (Community-acquired pneumonia)
Patient 1425	After thyroidectomy, Diabetes, Hypertension	Control (Community-acquired pneumonia)
Patient 1426	Hypertension	Control (Community-acquired pneumonia)
Patient 1427	Squamous cell carcinoma of the lower lobe of the right lung, Hypertension, Chronic hepatitis B, Emphysema	Control (Community-acquired pneumonia)
Patient 1428	No	Control (Community-acquired pneumonia)
Patient 1429	No	Control (Community-acquired pneumonia)
Patient 1430	Acute myeloid leukemia	Control (Community-acquired pneumonia)
Patient 1431	Multiple myeloma	Control (Community-acquired pneumonia)
Patient 1432	Parkinson disease	Control (Community-acquired pneumonia)
Patient 1433	Hypertension	Control (Community-acquired pneumonia)
Patient 1434	Hypertension	Control (Community-acquired pneumonia)
Patient 1435	Heart disease, Hypertension, Chronic bronchitis	Control (Community-acquired pneumonia)
Patient 1436	ANCA-associated vasculitis	Control (Community-acquired pneumonia)
Patient 1437	Hypertension	Control (Community-acquired pneumonia)
Patient 1438	After colectomy	Control (Community-acquired pneumonia)
Patient 1439	Bronchiectasia	Control (Community-acquired pneumonia)
Patient 1440	Acute myeloid leukemia	Control (Community-acquired pneumonia)
Patient 1441	Bronchitis, Erosive atrophic gastritis	Control (Community-acquired pneumonia)
Patient 1442	Hypertension, Diabetes	Control (Community-acquired pneumonia)
Patient 1443	Hepatitis BPulmonary embolism	Control (Community-acquired pneumonia)
Patient 1444	Radical resection of rectal cancer	Control (Community-acquired pneumonia)
Patient 1445	Aortic dissection	Control (Community-acquired pneumonia)
Patient 1446	Cerebral infarction, Chronic renal insufficiency, Hypertension, Hyperlipidemia	Control (Community-acquired pneumonia)
Patient 1447	No	Control (Community-acquired pneumonia)
Patient 1448	Acute myeloid leukemia	Control (Community-acquired pneumonia)
Patient 1449	Infiltrative cardiomyopathy, Multiple myeloma, Chronic renal insufficiency, Hepatitis B cirrhosis	Control (Community-acquired pneumonia)
Patient 1450	Cirrhosis	Control (Community-acquired pneumonia)
Patient 1451	No	Control (Community-acquired pneumonia)
Patient 1452	No	Control (Community-acquired pneumonia)
Patient 1453	No	Control (Community-acquired pneumonia)
Patient 1454	Hypertension	Control (Community-acquired pneumonia)
Patient 1455	Hypertension, Cerebral infarction, Heart disease, Hyperthyroidism	Control (Community-acquired pneumonia)
Patient 1456	No	Control (Community-acquired pneumonia)
Patient 1457	No	Control (Community-acquired pneumonia)
Patient 1458	Acute myeloid leukemia	Control (Community-acquired pneumonia)
Patient 1459	Hepatic hemangioma, Hepatic cyst	Control (Community-acquired pneumonia)
Patient 1460	Acute myeloid leukemia	Control (Community-acquired pneumonia)
Patient 1461	Thrombocytopenia	Control (Community-acquired pneumonia)
Patient 1462	Diabetes	Control (Community-acquired pneumonia)
Patient 1463	No	Control (Community-acquired pneumonia)
Patient 1464	Chronic renal failure	Control (Community-acquired pneumonia)
Patient 1465	No	Control (Community-acquired pneumonia)
Patient 1466	No	Control (Community-acquired pneumonia)
Patient 1467	Chronic hepatitis B, Chronic bronchitis, Emphysema, Hypertension, Diabetes, Multiple lacunar cerebral infarction	Control (Community-acquired pneumonia)
Patient 1468	No	Control (Community-acquired pneumonia)
Patient 1469	No	Control (Community-acquired pneumonia)
Patient 1470	Hypertension, Diabetes	Control (Community-acquired pneumonia)
Patient 1471	Hysteria	Control (Community-acquired pneumonia)
Patient 1472	Chronic obstructive pulmonary disease, Renal insufficiency, Hyperuricemia, Gout	Control (Community-acquired pneumonia)
Patient 1473	Heart disease	Control (Community-acquired pneumonia)
Patient 1474	Hypertension, Diabetes, Hyperthyroidism	Control (Community-acquired pneumonia)
Patient 1475	No	Control (Community-acquired pneumonia)
Patient 1476	Cerebral infarction, Chronic obstructive pulmonary disease, Hypertensio, Chronic heart failure	Control (Community-acquired pneumonia)
Patient 1477	Hypertension, Diabetes	Control (Community-acquired pneumonia)
Patient 1478	Heart disease	Control (Community-acquired pneumonia)
Patient 1479	Hypertension, Renal insufficiency	Control (Community-acquired pneumonia)
Patient 1480	Idiopathic thrombocytopenic purpura	Control (Community-acquired pneumonia)
Patient 1481	Acute myeloid leukemia	Control (Community-acquired pneumonia)
Patient 1482	Postoperative thyroid cancer	Control (Community-acquired pneumonia)
Patient 1483	Rheumatic heart disease, Hypertension, Bilateral bronchitis, Cholecystitis	Control (Community-acquired pneumonia)
Patient 1484	Acute myeloid leukemia	Control (Community-acquired pneumonia)
Patient 1485	Hepatitis C cirrhosis, Diabetes	Control (Community-acquired pneumonia)
Patient 1486	No	Control (Community-acquired pneumonia)
Patient 1487	Hypertension, Cerebral infarction	Control (Community-acquired pneumonia)
Patient 1488	Chronic renal failure, Hypertension	Control (Community-acquired pneumonia)
Patient 1489	Chronic renal failure, Hypertension, Pulmonary edema	Control (Community-acquired pneumonia)
Patient 1490	Pulmonary nodule	Control (Community-acquired pneumonia)
Patient 1491	Hypertension, Diabetes, Coronary atherosclerotic heart disease	Control (Community-acquired pneumonia)
Patient 1492	Diabetes, Hypertension, Coronary atherosclerotic heart disease	Control (Community-acquired pneumonia)
Patient 1493	Anaemia, Fatty liver	Control (Community-acquired pneumonia)
Patient 1494	Heart failure, Coronary atherosclerotic heart disease, Diabetes	Control (Community-acquired pneumonia)
Patient 1495	Bipulmonary bronchitis, Emphysema, Hypertension, Diabetes, Chronic renal insufficiency	Control (Community-acquired pneumonia)
Patient 1496	No	Control (Community-acquired pneumonia)
Patient 1497	No	Control (Community-acquired pneumonia)
Patient 1498	Bronchiectasia, Pulmonary heart disease, After radiotherapy and chemotherapy for rectal adenocarcinoma	Control (Community-acquired pneumonia)
Patient 1499	Hypertension, Coronary atherosclerotic heart disease, Chronic renal failure, Diabetes	Control (Community-acquired pneumonia)
Patient 1500	Parkinson disease	Control (Community-acquired pneumonia)
Patient 1501	Hypertension	Control (Community-acquired pneumonia)
Patient 1502	Pulmonary nodule, Hypertension	Control (Community-acquired pneumonia)
Patient 1503	Hypertension, Cerebral infarction	Control (Community-acquired pneumonia)
Patient 1504	Cirrhosis, Cholecystitis, Hypertension	Control (Community-acquired pneumonia)
Patient 1505	Chronic obstructive pulmonary disease, Hepatitis B	Control (Community-acquired pneumonia)
Patient 1506	Bronchitis, Emphysema	Control (Community-acquired pneumonia)
Patient 1507	Coronary atherosclerotic heart disease, Hypertension, Diabetes, Chronic renal insufficiency	Control (Community-acquired pneumonia)
Patient 1508	No	Control (Community-acquired pneumonia)
Patient 1509	Acute myeloid leukemia	Control (Community-acquired pneumonia)
Patient 1510	Hypertension, Diabetes, Chronic gastritis	Control (Community-acquired pneumonia)
Patient 1511	Acute myeloid leukemia	Control (Community-acquired pneumonia)
Patient 1512	No	Control (Community-acquired pneumonia)
Patient 1513	Diabetes, Diabetic nephropathy, Post-cerebral infarction	Control (Community-acquired pneumonia)
Patient 1514	Postoperative cerebral aneurysm	Control (Community-acquired pneumonia)
Patient 1515	Chronic renal failure, ANCA-associated glomerulonephritis, Hypoparathyroidism, Hypertension, Erosive gastritis	Control (Community-acquired pneumonia)
Patient 1516	No	Severe
Patient 1517	Fatty liver, Hepatitis B	Regular
Patient 1518	No	Regular
Patient 1519	Hypertension, Atrial fibrillation	Regular
Patient 1520	No	Regular
Patient 1521	Hypertension, Coronary atherosclerotic heart disease, Diabetes	Regular

## Sheet: Supplementary Data 3
Supplementary Data 3. The statistical comparisons of numerical CFs in different types of patients. In the sheet “Positive vs. Control”, statistically higher and lower (Marked in grey) CFs were shown in cases with COVID-19 pneumonia against control patients. In the sheet “Type II vs. Type I”, statistically higher and lower (Marked in grey) CFs were shown in Type II patients against Type I patients…
Positive vs. Control
CF name	Abbreviation	CFs class	COVID-19 (Type I & II) (n = 894)	Control (n = 328)	Fold change	p-value	Adjusted p-value
Body temperature	°C	Basic Information	37.92±1.06	37.09±0.95	1.02238	2.26e-29	2.82e-27
Globulin	GLB	Biochemical Test	28.97±6.04	26.18±7.42	1.10657	4.68e-12	1.17e-10
High-sensitivity C-reactive protein	HSCRP	Inflammation	28.94±39.31	10.55±35.97	2.74313	3.74e-06	3.34e-05
Age	Age	Basic Information	56.56±16.91	51.07±18.66	1.1075	4.86e-06	4.05e-05
Coefficient variation of red cell volume distribution width	RDWCV	Routine Blood Test	12.98±1.20	14.19±2.45	0.914729	1.33e-15	8.33e-14
Procalcitonin	PCT	Inflammation	0.36±1.88	2.66±10.89	0.135338	2.96e-13	1.23e-11
Alkaline phosphatase	ALP	Biochemical Test	72.37±69.65	94.31±68.78	0.767363	4.54e-12	1.42e-10
Calcium	CA	Biochemical Test	2.05±0.20	2.15±0.19	0.953488	2.38e-11	4.95e-10
Prothrombin time	PT	Blood Coagulation Test	13.20±2.52	14.03±2.45	0.940841	3.82e-09	6.82e-08
Urea nitrogen	BUN	Biochemical Test	6.47±8.49	7.97±7.32	0.811794	4.76e-09	7.45e-08
Eosinophil count	EO	Routine Blood Test	0.07±0.09	0.12±0.16	0.583333	7.21e-09	1e-07
Albumin/Globulin ratio	ALG	Biochemical Test	1.25±0.41	1.58±1.67	0.791139	7.27e-09	9.09e-08
Activated partial thromboplastin time	APTT	Blood Coagulation Test	36.54±8.71	39.62±9.55	0.922261	1.36e-07	1.54e-06
International normalization ratio	INR	Blood Coagulation Test	1.04±0.28	1.11±0.26	0.936937	2.6e-07	2.7e-06
Standard deviation of red cell volume distribution width	RDWSD	Routine Blood Test	42.56±4.78	45.18±7.51	0.94201	5.4e-07	5.19e-06
Eosinophil percent	EOP	Routine Blood Test	1.16±1.42	1.87±2.64	0.620321	5.77e-06	4.51e-05
White blood cell	WBC	Routine Blood Test	6.29±3.49	7.14±4.15	0.880952	2.23e-05	0.000164
5'nucleotidase	5NT	Biochemical Test	7.64±6.69	11.07±12.72	0.690154	7.83e-05	0.000543
Type II vs. Type I
CF name	Abbreviation	CF class	Type II (n = 274)	Type I (n = 620)	Fold change	p-value	Adjusted p-value
Neutrophil percent	NEP	Routine Blood Test	75.71±13.92	63.24±12.63	1.19719	1.2e-26	1.5e-24
Age	Age	Basic Information	63.58±14.48	53.09±16.34	1.19759	2.78e-17	5.8e-16
Lactate dehydrogenase	LDH	Biochemical Test	350.98±189.86	235.13±98.82	1.49271	5.51e-15	8.6e-14
Neutrophil count	NE	Routine Blood Test	5.70±4.19	3.63±2.22	1.57025	7.28e-15	1.01e-13
D-Dimer	DD	Blood Coagulation Test	3.23±7.41	0.90±1.89	3.58889	3.87e-14	4.84e-13
Glucose	GLU	Biochemical Test	8.37±3.81	5.64±1.77	1.48404	1.74e-13	1.81e-12
Aspartate aminotransferase	AST	Biochemical Test	47.91±66.90	30.37±27.24	1.57754	3.66e-12	3.27e-11
C-reactive protein	CRP	Inflammation	57.45±50.29	23.02±32.01	2.49566	7.8e-11	6.09e-10
γ-glutamyltransferase	GGT	Biochemical Test	61.34±61.32	41.12±85.53	1.49173	1.18e-10	8.68e-10
Globulin	GLB	Biochemical Test	31.02±6.21	27.56±5.28	1.12554	1.72e-10	1.19e-09
Urea nitrogen	BUN	Biochemical Test	8.49±10.42	4.53±3.98	1.87417	2.58e-10	1.7e-09
Cystatin C	CysC	Biochemical Test	1.45±1.81	0.90±0.65	1.61111	4.49e-08	2.81e-07
High-sensitivity C-reactive protein	HSCRP	Inflammation	60.54±42.58	23.94±37.86	2.52882	6.27e-08	3.73e-07
White blood cell	WBC	Routine Blood Test	7.17±4.26	5.53±2.51	1.29656	1.19e-07	6.78e-07
Body temperature	°C	Basic Information	38.27±0.96	37.85±1.06	1.0111	2.06e-07	1.12e-06
Direct bilirubin	DBIL	Biochemical Test	6.84±12.49	5.10±17.91	1.34118	5.15e-07	2.58e-06
Interleukin-10	IL-10	Cytokine Profile Test	7.16±12.37	4.03±1.75	1.77667	2.1e-06	1.01e-05
Total bilirubin	TBIL	Biochemical Test	15.05±14.63	12.29±26.19	1.22457	3.25e-06	1.51e-05
Fibrin/fibrinogen degradation products	FDP	Blood Coagulation Test	25.40±60.27	2.82±5.37	9.00709	4.22e-06	1.88e-05
Alanine aminotransferase	ALT	Biochemical Test	45.43±55.62	34.99±45.33	1.29837	1.37e-05	5.36e-05
Interleukin-6	IL-6	Cytokine Profile Test	52.24±109.75	19.71±38.05	2.65043	1.53e-05	5.8e-05
Erythrocyte sedimentation rate	ESR	Inflammation	50.01±28.48	35.53±28.30	1.40754	3.26e-05	0.00012
B-type brain natriuretic peptide precursor	BNP	Biochemical Test	1219.63±1813.75	207.08±421.17	5.88966	4.25e-05	0.000148
Total bile acids	TBA	Biochemical Test	5.43±6.02	4.20±8.51	1.29286	9.35e-05	0.000307
Lymphocyte percent	LYP	Routine Blood Test	16.93±11.20	26.74±11.21	0.633134	1.7e-25	1.06e-23
Lymphocyte count	LY	Routine Blood Test	0.93±0.46	1.37±0.79	0.678832	1.7e-21	7.09e-20
Albumin	ALB	Biochemical Test	31.51±6.02	37.31±6.30	0.844546	9.31e-21	2.91e-19
Calcium	CA	Biochemical Test	1.94±0.18	2.10±0.17	0.92381	1.18e-19	2.96e-18
Albumin/Globulin ratio	ALG	Biochemical Test	1.04±0.35	1.39±0.38	0.748201	2.31e-15	4.13e-14
Monocyte percent	MOP	Routine Blood Test	6.45±3.65	8.41±3.45	0.766944	4.04e-14	4.59e-13
Eosinophil percent	EOP	Routine Blood Test	0.67±1.00	1.28±1.42	0.523438	2.14e-13	2.06e-12
Eosinophil count	EO	Routine Blood Test	0.04±0.07	0.07±0.08	0.571429	1.24e-11	1.03e-10
Prealbumin	PA	Biochemical Test	9.11±36.41	18.69±58.55	0.487426	4.14e-07	2.15e-06
CD3+ T cell	CD3+	Immune Cell Typing	68.08±12.18	74.07±10.42	0.919131	5.82e-06	2.51e-05
Thrombin time	TT	Blood Coagulation Test	16.39±2.48	16.72±1.74	0.980263	9.51e-06	3.96e-05
Phosphorus	PHOS	Biochemical Test	1.03±0.43	1.09±0.27	0.944954	9.72e-06	3.92e-05
Serum total protein	TP	Biochemical Test	62.52±6.68	64.87±6.63	0.963774	3.31e-05	0.000118
Basophil percent	BAP	Routine Blood Test	0.26±0.22	0.35±0.46	0.742857	4.67e-05	0.000158
Deceased vs. Cured
CF name	Abbreviation	CF class	Deceased (n = 57)	Cured (n = 662)	Fold change	p-value	Adjusted p-value
Neutrophil percent	NEP	Routine Blood Test	83.37±11.14	65.55±13.35	1.27185	5.31e-17	6.63e-15
Age	Age	Basic Information	70.04±12.68	54.92±15.98	1.27531	3.69e-12	1.54e-10
Neutrophil count	NE	Routine Blood Test	7.98±5.15	3.97±2.72	2.01008	3.71e-12	1.16e-10
D-Dimer	DD	Blood Coagulation Test	7.01±14.28	1.16±2.37	6.0431	5.5e-11	1.15e-09
Lactate dehydrogenase	LDH	Biochemical Test	482.09±255.42	260.20±124.65	1.85277	6.54e-11	1.17e-09
White blood cell	WBC	Routine Blood Test	9.46±5.36	5.77±2.81	1.63951	1.44e-09	1.5e-08
International normalization ratio	INR	Blood Coagulation Test	1.31±0.92	1.03±0.17	1.27184	2.26e-09	2.17e-08
Direct bilirubin	DBIL	Biochemical Test	12.78±25.47	5.23±16.83	2.44359	2.92e-08	2.61e-07
Urea nitrogen	BUN	Biochemical Test	12.56±14.26	5.38±5.90	2.33457	1.64e-07	1.21e-06
Prothrombin time	PT	Blood Coagulation Test	15.65±7.32	13.21±1.65	1.18471	2.02e-07	1.4e-06
Total bilirubin	TBIL	Biochemical Test	22.27±27.10	12.87±24.74	1.73038	3.04e-06	2e-05
Interleukin-6	IL-6	Cytokine Profile Test	130.65±179.50	23.57±53.23	5.54306	9.45e-06	5.91e-05
Interleukin-10	IL-10	Cytokine Profile Test	16.40±27.69	4.27±2.87	3.84075	2.42e-05	0.000144
γ-glutamyltransferase	GGT	Biochemical Test	78.92±84.06	45.67±81.28	1.72805	3.91e-05	0.000222
Procalcitonin	PCT	Inflammation	2.15±4.44	0.15±0.11	14.3333	4.49e-05	0.000244
Cystatin C	CysC	Biochemical Test	1.74±1.95	1.04±1.19	1.67308	4.92e-05	0.000256
Lymphocyte percent	LYP	Routine Blood Test	10.95±8.33	24.89±11.50	0.439936	1.79e-16	1.12e-14
Lymphocyte count	LY	Routine Blood Test	0.76±0.41	1.28±0.58	0.59375	1.41e-11	3.52e-10
Albumin	ALB	Biochemical Test	28.14±5.14	35.93±6.76	0.78319	7.3e-11	1.14e-09
Monocyte percent	MOP	Routine Blood Test	5.07±3.43	8.05±3.37	0.629814	1.02e-10	1.41e-09
Eosinophil percent	EOP	Routine Blood Test	0.40±0.94	1.17±1.38	0.34188	1.27e-10	1.59e-09
Eosinophil count	EO	Routine Blood Test	0.02±0.06	0.07±0.09	0.285714	1.07e-09	1.22e-08
Albumin/Globulin ratio	ALG	Biochemical Test	0.90±0.30	1.30±0.40	0.692308	8.45e-08	7.05e-07
Calcium	CA	Biochemical Test	1.87±0.22	2.06±0.18	0.907767	1.49e-07	1.16e-06
Underlying diseases
Group	Control	COVID-19 (Type I & Type II)	Type I	Type II	Cured	Deceased
No underlying disease	169	512	397	115	394	14
Underlying disease	159	382	223	159	268	43
χ2	3.21155		37.7933		26.1255
p-value	0.07312		7.86516e-10		3.19926e-07

## Sheet: Supplementary Data 4
Supplementary Data 4. All pre-configured parameters in CNN and DNN frameworks. a. Input, size of an input image (height * width * channel); b. Convolutional, number and size of convolutional kernels (number * height * width); c. Pooling, size of a pooling layer (height * width); d. Dense, number of nodes in the dense layer; e. Dropout, the dropout ratio; f. Output, number of nodes in the output l…
CNN framework	Individual CT slices	Morbidity outcomes	Mortality outcomes
Inputa	200*200*1	200*200*10	200*200*10
Convolution 1b	64*3*3	64*3*3	64*3*3
Convolution 1	64*3*3	64*3*3	64*3*3
Max Pooling 1c	2*2	2*2	2*2
Convolution 2	32*3*3	32*3*3	32*3*3
Convolution 2	32*3*3	32*3*3	32*3*3
Max Pooling 2	2*2	2*2	2*2
Convolution 3	16*3*3	16*3*3	16*3*3
Convolution 3	16*3*3	16*3*3	16*3*3
Max Pooling 3	2*2	2*2	2*2
Dense 1d	64	64	64
Dropout 1e	0.5	0.5	0.5
Dense 2	32	32	32
Dropout 2	0.5	0.5	0.5
Outputf	3	3	1
Initial learning rate	0.001	0.0007	0.0001
Decayg	0.05	0.05	0.05
Batch size	64	64	64
Epochsh	300	300	300
DNN framework	Morbidity outcomes	Mortality outcomes
Input	127	127
Dense 1	128	16*3*3
Dropout 1	0.5	16*3*3
Dense 2	64	2*2
Dropout 2	0.2	16*3*3
Dense 3	64	16*3*3
Dropout 3	0.2	2*2
Dense 4	48	16*3*3
Dropout 4	0.2	16*3*3
Dense 5	16	2*2
Dropout 5	0.5	32
Output	3	1
Initial learning rate	0.001	0.005
Decay	0.01	0.01
Batch size	64	64
Epochs	2000	2000
